# Supplementary material for: Dissecting Causal Relationships Between Gut Microbiota Imbalance, Inflammatory Cytokines, and Structural Connectivity in the Brain: A Mendelian Randomization Study
Source: Brain Behav. 2025 Oct 29;15(11):e70980. doi: 10.1002/brb3.70980 (PMC12571987; doi:10.1002/brb3.70980)
Supplement: Supplementary file 2 — Supplementary Materials:brb370980‐sup‐0002‐TableS1‐S13.xlsx [file BRB3-15-e70980-s002.xlsx]

## Sheet: Table S1
Table S1. The instrumental variables for gut microbiota used in MR analyses.
SNP	CHR	POS		Gut microbiota abundance	Gut microbiota (Exposure)
					BETA	SE	Effect Allele	Other Allele	EAF	R2	P value	F
rs11184341	1	105422565		order Verrucomicrobiales id.4030	-0.0655342	0.0142231	C	G	NA	0.172768	4.13409e-06	2987.4
rs61779207	1	41074472		order Verrucomicrobiales id.4030	-0.0758309	0.0167762	G	A	NA	0.124184	6.7228e-06	2028.19
rs74542928	4	100544188		order Verrucomicrobiales id.4030	0.112164	0.0236422	T	C	NA	0.0625282	1.63222e-06	954.059
rs11729256	4	95027272		order Verrucomicrobiales id.4030	0.0749798	0.0150177	T	C	NA	0.154969	6.73085e-07	2623.19
rs9349825	6	56341481		order Verrucomicrobiales id.4030	-0.0704036	0.0147128	A	G	NA	0.161459	2.53688e-06	2754.19
rs3995795	10	11389614		order Verrucomicrobiales id.4030	0.0641275	0.0140995	C	T	NA	0.17581	5.18561e-06	3051.23
rs4242783	10	5064327		order Verrucomicrobiales id.4030	-0.0689292	0.0147693	A	G	NA	0.160226	2.63615e-06	2729.15
rs4936098	11	130280667		order Verrucomicrobiales id.4030	-0.0648843	0.0135928	G	A	NA	0.189162	1.1222e-06	3337.01
rs111862613	12	130309670		order Verrucomicrobiales id.4030	0.090699	0.0196746	T	C	NA	0.0902901	3.73844e-06	1419.69
rs12908520	15	97570657		order Verrucomicrobiales id.4030	0.0618926	0.0130946	G	A	NA	0.20383	2.17165e-06	3662
rs2602429	16	81063149		order Verrucomicrobiales id.4030	-0.0746844	0.0156194	T	C	NA	0.143259	2.58297e-06	2391.84
rs117107102	18	49473635		order Verrucomicrobiales id.4030	0.204683	0.0431572	A	G	NA	0.0187649	2.91823e-06	273.546
rs941682	20	31867840		order Verrucomicrobiales id.4030	-0.0631436	0.0143767	G	A	NA	0.169096	9.60993e-06	2910.99
rs10202904	2	125440268		phylum Euryarchaeota id.55	0.115986	0.0230271	G	T	NA	0.0659133	6.18885e-07	1009.35
rs73031978	3	15019595		phylum Euryarchaeota id.55	-0.197523	0.0414497	C	G	NA	0.0203427	2.74069e-06	297.025
rs7635189	3	15591607		phylum Euryarchaeota id.55	-0.119983	0.0259356	A	G	NA	0.0519588	4.635e-06	783.952
rs894996	4	104418307		phylum Euryarchaeota id.55	0.203577	0.0440033	C	A	NA	0.0180502	5.11929e-06	262.936
rs56131665	5	178160975		phylum Euryarchaeota id.55	0.176759	0.0385787	G	A	NA	0.0234832	5.30383e-06	343.981
rs77658038	6	16284785		phylum Euryarchaeota id.55	-0.160157	0.0340856	A	C	NA	0.0300822	4.75423e-06	443.642
rs34928225	6	146840876		phylum Euryarchaeota id.55	0.19977	0.0425421	T	C	NA	0.0193114	4.33092e-06	281.67
rs7015093	8	58018853		phylum Euryarchaeota id.55	-0.118111	0.0264389	G	A	NA	0.0499994	7.19863e-06	752.833
rs11022995	11	13893667		phylum Euryarchaeota id.55	0.10373	0.0228889	A	G	NA	0.0667117	7.73001e-06	1022.45
rs76029318	13	41963791		phylum Euryarchaeota id.55	0.214866	0.0438442	T	C	NA	0.0181814	1.04621e-06	264.883
rs6508769	19	28827760		phylum Euryarchaeota id.55	-0.150529	0.0337091	C	T	NA	0.030758	8.12363e-06	453.924
rs6064552	20	56042866		phylum Euryarchaeota id.55	-0.123612	0.0275749	T	C	NA	0.0459646	9.3377e-06	689.155
rs45498998	21	27368994		phylum Euryarchaeota id.55	-0.131882	0.029229	G	A	NA	0.0409095	5.32451e-06	610.129
rs4378146	1	24927625		genus Fusicatenibacter id.11305	-0.0616691	0.0125259	A	C	NA	0.222758	7.20444e-07	4099.54
rs792108	2	5532793		genus Fusicatenibacter id.11305	0.0508345	0.0113843	C	T	NA	0.269674	8.49533e-06	5281.77
rs62187631	2	226649570		genus Fusicatenibacter id.11305	-0.0710571	0.015924	T	C	NA	0.137831	4.54527e-06	2286.72
rs704418	3	64252803		genus Fusicatenibacter id.11305	-0.0739124	0.0151073	C	T	NA	0.153136	7.77428e-07	2586.56
rs62353480	5	29595000		genus Fusicatenibacter id.11305	-0.0701397	0.0145589	A	G	NA	0.16489	1.56769e-06	2824.29
rs60254196	7	148856720		genus Fusicatenibacter id.11305	0.0492427	0.0109365	G	A	NA	0.29221	5.46739e-06	5905.38
rs2132128	8	15360718		genus Fusicatenibacter id.11305	-0.0771914	0.0160344	G	A	NA	0.13594	1.07686e-06	2250.4
rs2039204	9	130371107		genus Fusicatenibacter id.11305	0.0497415	0.0107941	A	T	NA	0.299971	3.94176e-06	6129.43
rs3303	10	120447429		genus Fusicatenibacter id.11305	-0.0953657	0.020407	T	C	NA	0.0839254	3.93895e-06	1310.45
rs7069626	10	125464544		genus Fusicatenibacter id.11305	0.0509014	0.0111381	T	C	NA	0.281728	5.41627e-06	5610.45
rs2025938	10	112177119		genus Fusicatenibacter id.11305	-0.0967298	0.0205426	G	A	NA	0.0828211	2.98834e-06	1291.65
rs73103914	12	58658311		genus Fusicatenibacter id.11305	-0.0597324	0.0134458	A	G	NA	0.193321	8.29564e-06	3427.95
rs8028026	15	88353215		genus Fusicatenibacter id.11305	0.0792146	0.0180505	G	A	NA	0.107269	8.06325e-06	1718.74
rs8063430	16	73821805		genus Fusicatenibacter id.11305	-0.104026	0.022217	T	C	NA	0.0708078	4.9289e-06	1090.02
rs9905659	17	70697344		genus Fusicatenibacter id.11305	-0.061617	0.0136576	G	A	NA	0.187371	7.30988e-06	3298.13
rs1864685	17	70721782		genus Fusicatenibacter id.11305	-0.0494799	0.0108105	A	C	NA	0.299061	4.96158e-06	6102.92
rs206581	18	10370596		genus Fusicatenibacter id.11305	-0.0568339	0.0127894	A	G	NA	0.213674	8.95757e-06	3886.93
rs167879	20	55937366		genus Fusicatenibacter id.11305	0.0659543	0.0148763	T	C	NA	0.157929	5.86894e-06	2682.69
rs6515626	20	25257001		genus Fusicatenibacter id.11305	0.141575	0.0313559	G	A	NA	0.0355478	7.28652e-06	527.218
rs10439674	21	42681392		genus Fusicatenibacter id.11305	-0.0572129	0.0130007	A	G	NA	0.206785	7.68493e-06	3728.93
rs7570971	2	135837906		family Bifidobacteriaceae id.433	0.112508	0.0125178	A	C	NA	0.223047	2.53163e-19	4106.37
rs1961273	2	137602926		family Bifidobacteriaceae id.433	0.0688125	0.0131699	C	T	NA	0.201505	1.69731e-07	3609.71
rs13020688	2	192878532		family Bifidobacteriaceae id.433	0.0584045	0.0122081	G	A	NA	0.234507	1.57373e-06	4381.99
rs638382	2	135288740		family Bifidobacteriaceae id.433	0.0602866	0.0122474	C	T	NA	0.233004	5.56327e-07	4345.39
rs182549	2	136616754		family Bifidobacteriaceae id.433	-0.11707	0.0126703	T	C	NA	0.21771	5.94155e-20	3980.77
rs7588568	2	189805077		family Bifidobacteriaceae id.433	-0.060716	0.0130605	A	C	NA	0.204895	3.73044e-06	3686.09
rs4567981	2	49906864		family Bifidobacteriaceae id.433	0.0577763	0.0117388	T	A	NA	0.253632	8.88055e-07	4860.81
rs10857328	4	161211924		family Bifidobacteriaceae id.433	0.0562	0.0126395	T	A	NA	0.218772	7.24136e-06	4005.64
rs55888705	4	1517826		family Bifidobacteriaceae id.433	0.053673	0.0120586	A	G	NA	0.240358	8.66204e-06	4525.91
rs4957061	5	521096		family Bifidobacteriaceae id.433	0.0569873	0.0116907	T	C	NA	0.255724	1.1517e-06	4914.67
rs73797465	5	142793467		family Bifidobacteriaceae id.433	-0.0942612	0.0208421	T	G	NA	0.0804579	4.84953e-06	1251.57
rs76671854	5	169748189		family Bifidobacteriaceae id.433	-0.0892981	0.0183177	C	G	NA	0.104162	1.03631e-06	1663.18
rs857444	6	14617591		family Bifidobacteriaceae id.433	0.0553965	0.0120669	C	T	NA	0.240027	3.8249e-06	4517.72
rs6899771	6	97406220		family Bifidobacteriaceae id.433	-0.0914312	0.0202604	A	G	NA	0.0851443	7.27998e-06	1331.25
rs10831953	11	13098051		family Bifidobacteriaceae id.433	0.0537537	0.0123746	G	A	NA	0.228239	9.94741e-06	4230.23
rs10841473	12	20378911		family Bifidobacteriaceae id.433	-0.0613031	0.0128844	G	C	NA	0.210535	2.28066e-06	3814.59
rs7322849	13	112859829		family Bifidobacteriaceae id.433	0.110676	0.0200996	T	C	NA	0.0865121	1.74032e-08	1354.66
rs7174549	15	92463303		family Bifidobacteriaceae id.433	-0.0551726	0.0124655	T	C	NA	0.224922	6.86784e-06	4150.92
rs12446429	16	898055		family Bifidobacteriaceae id.433	0.0810099	0.019073	T	C	NA	0.0960757	8.52884e-06	1520.33
rs11655079	17	75348675		family Bifidobacteriaceae id.433	-0.0586146	0.0129952	T	C	NA	0.20696	5.92461e-06	3732.92
rs540489	17	72897722		family Bifidobacteriaceae id.433	-0.0632518	0.013817	T	G	NA	0.183073	5.36809e-06	3205.52
rs677208	18	4304187		family Bifidobacteriaceae id.433	-0.0728589	0.0164821	C	G	NA	0.128655	6.00109e-06	2112
rs12069354	1	216223782		genus Peptococcus id.2037	0.16763	0.0379501	C	T	NA	0.0242676	9.28346e-06	355.756
rs74592222	1	75971700		genus Peptococcus id.2037	0.137957	0.0302965	G	A	NA	0.0380774	8.55342e-06	566.219
rs2054133	2	33691809		genus Peptococcus id.2037	-0.0895433	0.0188332	A	G	NA	0.098538	2.14166e-06	1563.56
rs76697713	3	17250814		genus Peptococcus id.2037	0.146302	0.0322345	C	A	NA	0.0336364	8.04896e-06	497.882
rs75754569	3	17793504		genus Peptococcus id.2037	0.181434	0.0319429	C	G	NA	0.0342534	1.09883e-08	507.338
rs10031059	4	35358594		genus Peptococcus id.2037	0.121167	0.0225844	C	T	NA	0.0685227	1.23637e-07	1052.25
rs6918730	6	99020289		genus Peptococcus id.2037	-0.135311	0.0289742	A	G	NA	0.0416322	1.14731e-06	621.376
rs7766680	6	162239191		genus Peptococcus id.2037	0.0976832	0.0214155	G	C	NA	0.0762071	3.50768e-06	1179.99
rs7033353	9	104595848		genus Peptococcus id.2037	-0.090152	0.018995	G	T	NA	0.0968664	2.21958e-06	1534.19
rs11001941	10	78716030		genus Peptococcus id.2037	-0.195611	0.0392217	G	A	NA	0.0227195	1.32859e-06	332.535
rs72850165	11	968356		genus Peptococcus id.2037	-0.134304	0.0300423	T	C	NA	0.0387245	5.74156e-06	576.229
rs11030569	11	4019788		genus Peptococcus id.2037	-0.17402	0.0374133	A	T	NA	0.0249689	3.1299e-06	366.302
rs77614201	13	89245906		genus Peptococcus id.2037	-0.175864	0.0387523	T	C	NA	0.0232732	5.68316e-06	340.833
rs77681628	13	91182556		genus Peptococcus id.2037	0.200307	0.0387328	C	T	NA	0.0232967	2.68838e-07	341.184
rs413827	14	57985112		genus Peptococcus id.2037	0.110229	0.0237523	G	A	NA	0.0619499	3.30088e-06	944.652
rs34282744	15	75073172		genus Peptococcus id.2037	0.191797	0.0399832	G	C	NA	0.0218623	1.83535e-06	319.709
rs36121075	20	43118017		genus Peptococcus id.2037	-0.14067	0.030628	A	G	NA	0.0372576	6.98715e-06	553.556
rs5770862	22	50973113		genus Peptococcus id.2037	0.162018	0.0356813	T	C	NA	0.0274518	3.21959e-06	403.754
rs71315246	3	101352439		genus Actinomyces id.423	-0.0969809	0.021925	A	G	NA	0.0727064	9.82969e-06	1121.53
rs34583783	6	67207371		genus Actinomyces id.423	0.126596	0.0268461	G	T	NA	0.0484942	4.48528e-06	729.013
rs4073240	6	169224781		genus Actinomyces id.423	0.0749687	0.0167368	G	A	NA	0.124769	7.94273e-06	2039.12
rs35011108	6	133007480		genus Actinomyces id.423	0.232634	0.0512044	A	G	NA	0.0133302	6.33826e-06	193.252
rs4146653	10	4782841		genus Actinomyces id.423	0.0985224	0.0214182	G	A	NA	0.0761879	4.49645e-06	1179.67
rs10787984	10	121356829		genus Actinomyces id.423	0.094316	0.0213513	G	C	NA	0.0766661	9.62299e-06	1187.69
rs7915461	10	127532121		genus Actinomyces id.423	-0.18776	0.0401636	C	T	NA	0.0216664	5.91984e-06	316.779
rs2715439	15	99492313		genus Actinomyces id.423	-0.0746684	0.0164822	T	C	NA	0.128653	6.27004e-06	2111.97
rs3771393	2	71145246		genus Eubacterium fissicatena group id.14373	-0.130842	0.0266671	T	C	NA	0.0491474	7.37904e-07	739.34
rs1768152	3	39604954		genus Eubacterium fissicatena group id.14373	-0.139489	0.0316186	C	T	NA	0.0349596	8.70062e-06	518.177
rs6934739	6	39940437		genus Eubacterium fissicatena group id.14373	0.111463	0.0252788	A	G	NA	0.0546939	9.75326e-06	827.607
rs151257695	7	73043561		genus Eubacterium fissicatena group id.14373	0.20951	0.0454847	A	G	NA	0.0168936	3.09678e-06	245.798
rs2733072	8	5433699		genus Eubacterium fissicatena group id.14373	0.109644	0.0228306	G	A	NA	0.0670528	1.49091e-06	1028.06
rs11818408	10	96758467		genus Eubacterium fissicatena group id.14373	0.10585	0.0237114	G	A	NA	0.0621638	8.20012e-06	948.13
rs7104872	11	115165111		genus Eubacterium fissicatena group id.14373	0.138612	0.0291906	G	A	NA	0.0410172	2.73149e-06	611.804
rs10147907	14	89484373		genus Eubacterium fissicatena group id.14373	0.172263	0.039601	T	G	NA	0.0222864	8.27237e-06	326.051
rs11876297	18	45753272		genus Eubacterium fissicatena group id.14373	0.131469	0.0281712	T	C	NA	0.0440394	2.66557e-06	658.959
rs934049	2	16056779		family Oxalobacteraceae id.2966	0.109751	0.0238636	G	A	NA	0.0613734	4.21143e-06	935.286
rs4428215	3	171947435		family Oxalobacteraceae id.2966	0.12561	0.0230053	G	A	NA	0.0660383	4.87933e-08	1011.4
rs12509763	4	84254259		family Oxalobacteraceae id.2966	-0.16332	0.0360823	C	G	NA	0.026845	8.04841e-06	394.583
rs80330081	4	67427392		family Oxalobacteraceae id.2966	-0.18756	0.0423688	A	C	NA	0.0194697	6.64003e-06	284.025
rs36057338	4	189935314		family Oxalobacteraceae id.2966	0.181604	0.0398742	G	T	NA	0.021982	6.25792e-06	321.498
rs1569853	6	38550301		family Oxalobacteraceae id.2966	-0.140043	0.0281704	T	C	NA	0.0440419	7.45178e-07	658.998
rs62435498	7	1794263		family Oxalobacteraceae id.2966	0.181521	0.0400608	C	A	NA	0.0217777	7.4583e-06	318.444
rs736744	9	87514407		family Oxalobacteraceae id.2966	-0.105642	0.0200648	T	C	NA	0.0868125	1.49417e-07	1359.81
rs12002250	9	19682558		family Oxalobacteraceae id.2966	0.196145	0.044523	A	C	NA	0.0176312	5.53197e-06	256.724
rs11246212	11	610277		family Oxalobacteraceae id.2966	-0.13607	0.0291797	C	T	NA	0.0410478	4.50837e-06	612.281
rs561239	12	18793583		family Oxalobacteraceae id.2966	0.105525	0.0236769	A	G	NA	0.0623451	7.19383e-06	951.079
rs7993559	13	23443627		family Oxalobacteraceae id.2966	-0.0921059	0.0201114	A	C	NA	0.0864106	5.03733e-06	1352.92
rs111966731	15	93941937		family Oxalobacteraceae id.2966	0.204031	0.0445746	T	C	NA	0.0175904	4.56321e-06	256.119
rs17138946	16	5984558		family Oxalobacteraceae id.2966	-0.189444	0.0430248	G	T	NA	0.0188805	8.09003e-06	275.264
rs6000536	22	37421469		family Oxalobacteraceae id.2966	-0.118383	0.0241355	C	T	NA	0.0599983	7.3872e-07	912.994
rs3819978	1	241789757		genus Ruminococcus1 id.11373	-0.11504	0.0260137	C	T	NA	0.0516473	8.74138e-06	778.996
rs3000856	1	12778598		genus Ruminococcus1 id.11373	0.0709997	0.0162766	A	T	NA	0.131924	9.27662e-06	2173.82
rs7583465	2	10533921		genus Ruminococcus1 id.11373	0.0527654	0.0112619	C	T	NA	0.275568	2.55611e-06	5441.12
rs10167839	2	181882879		genus Ruminococcus1 id.11373	0.0519509	0.0116306	A	G	NA	0.258373	8.09245e-06	4983.33
rs4849717	2	119481372		genus Ruminococcus1 id.11373	0.132764	0.0299816	T	A	NA	0.0388814	8.82612e-06	578.659
rs78613526	2	65925212		genus Ruminococcus1 id.11373	0.167497	0.0367639	G	A	NA	0.0258588	5.11423e-06	379.703
rs78572139	5	15944587		genus Ruminococcus1 id.11373	0.125038	0.0279411	G	A	NA	0.0447677	5.23106e-06	670.368
rs11783695	8	144596903		genus Ruminococcus1 id.11373	-0.0734114	0.0161398	G	T	NA	0.13417	4.72683e-06	2216.56
rs10995816	10	65870347		genus Ruminococcus1 id.11373	-0.0762002	0.0174689	C	G	NA	0.11453	8.38262e-06	1850.14
rs10769159	11	45688595		genus Ruminococcus1 id.11373	0.0640277	0.0110059	C	G	NA	0.288536	5.29127e-09	5801.04
rs7117576	11	114023573		genus Ruminococcus1 id.11373	0.0829505	0.0170891	A	G	NA	0.119678	6.47978e-07	1944.6
rs6493760	15	55439182		genus Ruminococcus1 id.11373	-0.0535262	0.0115885	T	C	NA	0.260254	3.38361e-06	5032.37
rs17781867	17	71256018		genus Ruminococcus1 id.11373	0.0999271	0.0211728	C	T	NA	0.0779642	1.96336e-06	1209.5
rs6105066	20	13258628		genus Ruminococcus1 id.11373	-0.0607052	0.013425	T	C	NA	0.19392	5.05918e-06	3441.14
rs12406309	1	108074445		genus Ruminococcus2 id.11374	-0.063193	0.0142275	A	C	NA	0.172661	9.78949e-06	2985.17
rs2368224	2	182656416		genus Ruminococcus2 id.11374	0.199648	0.0438453	T	G	NA	0.0181805	3.62928e-06	264.869
rs12986628	2	238103439		genus Ruminococcus2 id.11374	-0.0665937	0.0140168	T	C	NA	0.177891	2.142e-06	3095.15
rs7635831	3	173040924		genus Ruminococcus2 id.11374	0.0618344	0.0129031	G	A	NA	0.209925	1.98052e-06	3800.6
rs78120384	3	106664363		genus Ruminococcus2 id.11374	-0.192815	0.0392045	A	G	NA	0.0227394	3.31184e-07	332.834
rs61791565	4	24655463		genus Ruminococcus2 id.11374	-0.0523503	0.0117119	T	C	NA	0.254799	6.78938e-06	4890.81
rs7693984	4	4268322		genus Ruminococcus2 id.11374	-0.102822	0.0235087	G	A	NA	0.0632404	9.42128e-06	965.659
rs4400279	7	16804578		genus Ruminococcus2 id.11374	0.0546114	0.0120077	A	G	NA	0.2424	5.79923e-06	4576.67
rs1819812	7	151435722		genus Ruminococcus2 id.11374	0.0842356	0.0184893	G	T	NA	0.102238	5.28433e-06	1628.95
rs55707116	9	79919385		genus Ruminococcus2 id.11374	0.0865522	0.0189141	C	A	NA	0.0976968	8.0059e-06	1548.76
rs58681734	9	137557890		genus Ruminococcus2 id.11374	0.0723875	0.0160787	A	G	NA	0.135192	4.18177e-06	2236.08
rs75140805	11	12148588		genus Ruminococcus2 id.11374	0.0836825	0.0176445	T	G	NA	0.112262	3.95294e-06	1808.86
rs2997412	13	62067781		genus Ruminococcus2 id.11374	0.0568439	0.0122325	G	A	NA	0.233572	4.22114e-06	4359.21
rs4799823	18	33456427		genus Ruminococcus2 id.11374	0.0837001	0.0182263	C	T	NA	0.105209	5.40132e-06	1681.86
rs2846589	18	862477		genus Ruminococcus2 id.11374	-0.0522093	0.0116382	T	G	NA	0.258036	7.58892e-06	4974.56
rs2817172	1	3041519		family Clostridiaceae1 id.1869	0.0563367	0.012392	C	T	NA	0.227598	5.27024e-06	4214.86
rs10875374	1	101804809		family Clostridiaceae1 id.1869	0.0536759	0.0119436	T	C	NA	0.245009	8.09823e-06	4641.91
rs12186080	3	132596627		family Clostridiaceae1 id.1869	0.0748236	0.016246	G	A	NA	0.132422	5.33962e-06	2183.27
rs12490337	3	111482845		family Clostridiaceae1 id.1869	-0.0616944	0.013693	C	G	NA	0.186404	6.9051e-06	3277.2
rs62397761	6	48093014		family Clostridiaceae1 id.1869	0.0615805	0.0136198	A	G	NA	0.188413	9.07716e-06	3320.72
rs550843	6	165722832		family Clostridiaceae1 id.1869	-0.0734787	0.0168383	T	C	NA	0.123269	7.0912e-06	2011.16
rs4723021	7	30934659		family Clostridiaceae1 id.1869	-0.106376	0.0241944	T	C	NA	0.0597066	7.42147e-06	908.273
rs12341505	9	136710881		family Clostridiaceae1 id.1869	0.0814503	0.0179338	G	A	NA	0.108669	4.54485e-06	1743.92
rs2795528	10	43270264		family Clostridiaceae1 id.1869	-0.180969	0.0390911	G	A	NA	0.0228716	3.80627e-06	334.813
rs56188186	16	87710690		family Clostridiaceae1 id.1869	0.0967773	0.0217471	A	G	NA	0.0739008	8.24442e-06	1141.43
rs881532	22	47806774		family Clostridiaceae1 id.1869	0.0533035	0.0119011	G	A	NA	0.246762	7.8966e-06	4686
rs6545794	2	60484909		family Victivallaceae id.2255	-0.197786	0.0410495	A	G	NA	0.0207413	5.97008e-07	302.968
rs67832247	2	2649472		family Victivallaceae id.2255	-0.123489	0.0266695	C	T	NA	0.0491385	3.23802e-06	739.201
rs61702987	2	31211657		family Victivallaceae id.2255	0.145501	0.0300007	T	C	NA	0.0388319	3.07921e-06	577.893
rs7627405	3	9968555		family Victivallaceae id.2255	-0.134158	0.0301427	C	T	NA	0.0384669	8.19426e-06	572.243
rs2546105	5	94692439		family Victivallaceae id.2255	-0.126643	0.0257111	T	A	NA	0.0528701	1.02501e-06	798.47
rs11764871	7	146808977		family Victivallaceae id.2255	0.127099	0.025656	G	T	NA	0.0530975	7.4929e-07	802.096
rs2944282	7	57589803		family Victivallaceae id.2255	-0.124197	0.0257026	T	C	NA	0.0529051	1.56603e-06	799.027
rs7860510	9	94128796		family Victivallaceae id.2255	0.164855	0.0375128	G	C	NA	0.0248366	9.60086e-06	364.312
rs62570196	9	111086170		family Victivallaceae id.2255	-0.246101	0.0483077	C	T	NA	0.0149768	2.69855e-07	217.485
rs7077363	10	95286954		family Victivallaceae id.2255	0.148942	0.0318366	G	A	NA	0.0344825	2.83374e-06	510.853
rs4396289	11	9316730		family Victivallaceae id.2255	-0.152918	0.0288525	C	T	NA	0.0419841	1.53784e-07	626.859
rs7314815	12	102525047		family Victivallaceae id.2255	0.101088	0.0225594	G	A	NA	0.0686747	6.40088e-06	1054.76
rs34962571	12	131103256		family Victivallaceae id.2255	-0.186945	0.0418412	A	C	NA	0.0199638	6.24827e-06	291.379
rs11671100	19	711637		family Victivallaceae id.2255	-0.160034	0.0349472	A	C	NA	0.0286172	4.08037e-06	421.4
rs12031543	1	68664315		genus Desulfovibrio id.3173	-0.127185	0.0281887	T	C	NA	0.0439847	6.54757e-06	658.104
rs16863365	2	198089911		genus Desulfovibrio id.3173	0.109402	0.0226964	A	G	NA	0.0678481	1.79449e-06	1041.14
rs13066142	3	67478973		genus Desulfovibrio id.3173	0.119141	0.0250891	G	A	NA	0.0555241	3.78669e-06	840.908
rs2456226	5	52633741		genus Desulfovibrio id.3173	0.0854927	0.0172749	A	C	NA	0.117117	8.5487e-07	1897.47
rs6580353	5	139410687		genus Desulfovibrio id.3173	0.0770979	0.0169735	T	C	NA	0.121313	4.93856e-06	1974.84
rs2853179	8	105462047		genus Desulfovibrio id.3173	-0.0811971	0.0174234	T	C	NA	0.115129	2.42438e-06	1861.07
rs72647089	8	57972916		genus Desulfovibrio id.3173	-0.106594	0.0239337	T	G	NA	0.0610144	8.29755e-06	929.46
rs2032031	10	130170270		genus Desulfovibrio id.3173	0.0654931	0.0148681	G	A	NA	0.158103	9.14282e-06	2686.21
rs2590913	13	64264446		genus Desulfovibrio id.3173	-0.154496	0.0339396	A	G	NA	0.0303416	6.65426e-06	447.587
rs1294544	14	90986846		genus Desulfovibrio id.3173	-0.0688782	0.0153635	C	A	NA	0.148071	7.77589e-06	2486.14
rs11160353	14	97116904		genus Desulfovibrio id.3173	0.0691756	0.0147285	A	T	NA	0.161115	2.70302e-06	2747.2
rs4797774	18	13447995		genus Desulfovibrio id.3173	-0.212582	0.0470044	A	G	NA	0.0158188	5.64313e-06	229.91
rs4506496	1	247145690		genus Anaerofilum id.2053	-0.10309	0.0212861	A	G	NA	0.0771364	1.48659e-06	1195.58
rs17012738	2	76698142		genus Anaerofilum id.2053	0.0903417	0.0200239	T	G	NA	0.0871675	7.24169e-06	1365.91
rs79598899	2	191139151		genus Anaerofilum id.2053	0.182586	0.0357284	C	T	NA	0.0273794	3.74731e-07	402.66
rs1563175	2	3838940		genus Anaerofilum id.2053	0.0923834	0.0202157	A	C	NA	0.0855213	5.53847e-06	1337.7
rs712981	3	129686434		genus Anaerofilum id.2053	0.10076	0.0202902	A	C	NA	0.0848944	6.83109e-07	1326.98
rs9299345	9	104339812		genus Anaerofilum id.2053	-0.1364	0.0302372	T	C	NA	0.0382269	8.04304e-06	568.53
rs17105491	10	125294406		genus Anaerofilum id.2053	-0.193107	0.0411187	G	C	NA	0.0206715	1.56819e-06	301.927
rs10794359	11	1051715		genus Anaerofilum id.2053	0.0953524	0.02006	C	T	NA	0.086854	2.23496e-06	1360.53
rs4244069	12	67167461		genus Anaerofilum id.2053	0.146775	0.0326594	A	G	NA	0.0327669	9.81206e-06	484.576
rs816292	12	117811409		genus Anaerofilum id.2053	-0.113003	0.02204	T	C	NA	0.0719496	2.6404e-07	1108.96
rs17096874	14	30991358		genus Anaerofilum id.2053	-0.126337	0.0268919	C	T	NA	0.0483291	2.86029e-06	726.406
rs356049	17	6450532		genus Anaerofilum id.2053	0.132603	0.0289802	G	A	NA	0.0416149	6.55843e-06	621.107
rs7570971	2	135837906		order Bifidobacteriales id.432	0.112508	0.0125178	A	C	NA	0.223047	2.53163e-19	4106.37
rs4567981	2	49906864		order Bifidobacteriales id.432	0.0577763	0.0117388	T	A	NA	0.253632	8.88055e-07	4860.81
rs1961273	2	137602926		order Bifidobacteriales id.432	0.0688125	0.0131699	C	T	NA	0.201505	1.69731e-07	3609.71
rs7588568	2	189805077		order Bifidobacteriales id.432	-0.060716	0.0130605	A	C	NA	0.204895	3.73044e-06	3686.09
rs182549	2	136616754		order Bifidobacteriales id.432	-0.11707	0.0126703	T	C	NA	0.21771	5.94155e-20	3980.77
rs13020688	2	192878532		order Bifidobacteriales id.432	0.0584045	0.0122081	G	A	NA	0.234507	1.57373e-06	4381.99
rs638382	2	135288740		order Bifidobacteriales id.432	0.0602866	0.0122474	C	T	NA	0.233004	5.56327e-07	4345.39
rs55888705	4	1517826		order Bifidobacteriales id.432	0.053673	0.0120586	A	G	NA	0.240358	8.66204e-06	4525.91
rs10857328	4	161211924		order Bifidobacteriales id.432	0.0562	0.0126395	T	A	NA	0.218772	7.24136e-06	4005.64
rs73797465	5	142793467		order Bifidobacteriales id.432	-0.0942612	0.0208421	T	G	NA	0.0804579	4.84953e-06	1251.57
rs4957061	5	521096		order Bifidobacteriales id.432	0.0569873	0.0116907	T	C	NA	0.255724	1.1517e-06	4914.67
rs76671854	5	169748189		order Bifidobacteriales id.432	-0.0892981	0.0183177	C	G	NA	0.104162	1.03631e-06	1663.18
rs857444	6	14617591		order Bifidobacteriales id.432	0.0553965	0.0120669	C	T	NA	0.240027	3.8249e-06	4517.72
rs6899771	6	97406220		order Bifidobacteriales id.432	-0.0914312	0.0202604	A	G	NA	0.0851443	7.27998e-06	1331.25
rs10831953	11	13098051		order Bifidobacteriales id.432	0.0537537	0.0123746	G	A	NA	0.228239	9.94741e-06	4230.23
rs10841473	12	20378911		order Bifidobacteriales id.432	-0.0613031	0.0128844	G	C	NA	0.210535	2.28066e-06	3814.59
rs7322849	13	112859829		order Bifidobacteriales id.432	0.110676	0.0200996	T	C	NA	0.0865121	1.74032e-08	1354.66
rs7174549	15	92463303		order Bifidobacteriales id.432	-0.0551726	0.0124655	T	C	NA	0.224922	6.86784e-06	4150.92
rs12446429	16	898055		order Bifidobacteriales id.432	0.0810099	0.019073	T	C	NA	0.0960757	8.52884e-06	1520.33
rs540489	17	72897722		order Bifidobacteriales id.432	-0.0632518	0.013817	T	G	NA	0.183073	5.36809e-06	3205.52
rs11655079	17	75348675		order Bifidobacteriales id.432	-0.0586146	0.0129952	T	C	NA	0.20696	5.92461e-06	3732.92
rs677208	18	4304187		order Bifidobacteriales id.432	-0.0728589	0.0164821	C	G	NA	0.128655	6.00109e-06	2112
rs7441445	4	40707798		genus Ruminococcaceae UCG010 id.11367	0.05695	0.0126502	T	C	NA	0.218402	6.8019e-06	3996.97
rs73218807	4	31057482		genus Ruminococcaceae UCG010 id.11367	-0.166211	0.0367938	G	A	NA	0.0258168	6.43028e-06	379.07
rs2820282	6	104728618		genus Ruminococcaceae UCG010 id.11367	0.0592304	0.0125917	C	A	NA	0.220436	2.85384e-06	4044.72
rs6958419	7	16349864		genus Ruminococcaceae UCG010 id.11367	-0.0585718	0.0124994	C	T	NA	0.223704	2.84165e-06	4121.96
rs682403	9	135968557		genus Ruminococcaceae UCG010 id.11367	-0.0588161	0.0124671	A	G	NA	0.224865	2.36537e-06	4149.55
rs7935775	11	130676996		genus Ruminococcaceae UCG010 id.11367	0.0631351	0.0137953	T	A	NA	0.183649	4.99425e-06	3217.88
rs35506912	15	36607072		genus Ruminococcaceae UCG010 id.11367	-0.0693743	0.0147926	G	C	NA	0.159721	3.20915e-06	2718.92
rs12597105	16	5233941		genus Ruminococcaceae UCG010 id.11367	-0.0670855	0.0144415	A	G	NA	0.167582	4.87304e-06	2879.67
rs13421739	2	116724915		class Clostridia id.1859	0.0888472	0.0179655	C	G	NA	0.108286	9.54201e-06	1737.02
rs10209007	2	231676041		class Clostridia id.1859	0.0794173	0.0182427	G	C	NA	0.10502	9.8935e-06	1678.49
rs76767978	3	131371980		class Clostridia id.1859	0.0698882	0.0156319	G	A	NA	0.14303	8.39808e-06	2387.37
rs6797343	3	89268714		class Clostridia id.1859	-0.0592279	0.0134556	T	G	NA	0.193039	9.35643e-06	3421.77
rs13105690	4	7420184		class Clostridia id.1859	0.0529097	0.011818	C	T	NA	0.250244	8.77789e-06	4774.21
rs6814436	4	161507301		class Clostridia id.1859	-0.0739995	0.0150815	C	T	NA	0.153661	9.65095e-07	2597.02
rs6815608	4	152131744		class Clostridia id.1859	-0.103803	0.0210883	C	T	NA	0.0785902	4.01856e-07	1220.04
rs1842454	5	105060362		class Clostridia id.1859	-0.0547202	0.0127338	G	A	NA	0.215544	8.72027e-06	3930.29
rs13179700	5	149077788		class Clostridia id.1859	-0.0511937	0.0109569	C	T	NA	0.291123	3.37085e-06	5874.39
rs72738886	5	35770550		class Clostridia id.1859	0.0866169	0.0190393	T	C	NA	0.0964162	8.24233e-06	1526.3
rs76860606	6	12397187		class Clostridia id.1859	0.0947036	0.0225117	C	G	NA	0.068966	7.53165e-06	1059.56
rs6934062	6	163743050		class Clostridia id.1859	0.0524406	0.0116115	G	C	NA	0.259224	6.53085e-06	5005.48
rs10774377	12	5942519		class Clostridia id.1859	-0.052659	0.0113858	G	A	NA	0.269603	3.24399e-06	5279.87
rs2273429	14	52494072		class Clostridia id.1859	-0.0724037	0.0153105	A	G	NA	0.149098	4.52137e-06	2506.4
rs72915163	18	48792829		class Clostridia id.1859	-0.0581025	0.0120557	T	C	NA	0.240473	1.34295e-06	4528.78
rs7269302	20	50803760		class Clostridia id.1859	-0.0963981	0.0212007	A	T	NA	0.0777591	9.04045e-06	1206.05
rs992074	21	18567802		class Clostridia id.1859	-0.255639	0.0508787	T	C	NA	0.0135014	8.77506e-07	195.768
rs112334273	21	40703251		class Clostridia id.1859	0.0641008	0.0127404	G	A	NA	0.215321	3.81408e-07	3925.1
rs6664405	1	69444163		genus Adlercreutzia id.812	-0.0953084	0.0210752	T	C	NA	0.078688	5.2342e-06	1221.68
rs2147798	1	201061818		genus Adlercreutzia id.812	-0.0922959	0.0192121	G	C	NA	0.0946896	1.39878e-06	1496.11
rs55719207	3	105355971		genus Adlercreutzia id.812	-0.0699243	0.0158036	G	A	NA	0.139939	9.60506e-06	2327.38
rs7680684	4	171281359		genus Adlercreutzia id.812	0.083381	0.0168901	T	C	NA	0.122514	9.769e-07	1997.12
rs80078995	5	94059857		genus Adlercreutzia id.812	-0.11324	0.0232586	A	T	NA	0.0646078	1.57358e-06	987.981
rs12522517	5	31991834		genus Adlercreutzia id.812	-0.104884	0.0234695	A	T	NA	0.0634518	4.41255e-06	969.106
rs9490822	6	123909083		genus Adlercreutzia id.812	-0.0734512	0.0155789	C	T	NA	0.144005	2.54419e-06	2406.38
rs13231526	7	48844151		genus Adlercreutzia id.812	0.143237	0.0311654	C	A	NA	0.0359837	4.8136e-06	533.924
rs1046175	10	135204950		genus Adlercreutzia id.812	-0.112758	0.0255994	G	C	NA	0.0533325	6.35887e-06	805.846
rs11604400	11	98386085		genus Adlercreutzia id.812	-0.102524	0.0234834	C	T	NA	0.0633767	9.74473e-06	967.882
rs9915817	17	48864179		genus Adlercreutzia id.812	-0.0749219	0.016833	C	T	NA	0.123347	8.21675e-06	2012.6
rs2717140	18	75009770		genus Adlercreutzia id.812	-0.119225	0.0251081	C	T	NA	0.0554401	2.04593e-06	839.561
rs9919338	1	118425334		genus Lachnospiraceae FCS020 group id.11314	-0.0553339	0.0120621	G	C	NA	0.240218	4.90671e-06	4522.46
rs12078956	1	35328576		genus Lachnospiraceae FCS020 group id.11314	0.106101	0.0222904	C	G	NA	0.0703422	2.15432e-06	1082.31
rs62140927	2	53523566		genus Lachnospiraceae FCS020 group id.11314	0.0613709	0.0131055	C	T	NA	0.203491	2.37941e-06	3654.36
rs72793667	2	53946431		genus Lachnospiraceae FCS020 group id.11314	-0.116881	0.0246589	A	G	NA	0.0574784	1.63422e-06	872.309
rs2862811	3	165996415		genus Lachnospiraceae FCS020 group id.11314	-0.0564927	0.0121736	C	T	NA	0.235838	3.91913e-06	4414.54
rs9308097	4	165786478		genus Lachnospiraceae FCS020 group id.11314	-0.055381	0.0123659	G	A	NA	0.22856	7.47291e-06	4237.95
rs2322265	4	166588085		genus Lachnospiraceae FCS020 group id.11314	-0.0666305	0.0141577	C	T	NA	0.174368	5.20811e-06	3020.91
rs113859143	5	109403564		genus Lachnospiraceae FCS020 group id.11314	-0.108906	0.0242055	G	C	NA	0.0596518	2.55452e-06	907.387
rs4452603	6	71966268		genus Lachnospiraceae FCS020 group id.11314	0.0604208	0.0135965	T	G	NA	0.189059	8.98194e-06	3334.77
rs10093861	8	121244406		genus Lachnospiraceae FCS020 group id.11314	-0.0568869	0.0121152	G	A	NA	0.238117	3.05626e-06	4470.54
rs3999074	10	65563647		genus Lachnospiraceae FCS020 group id.11314	-0.0550587	0.0121847	G	T	NA	0.235408	6.55043e-06	4404.03
rs1254846	10	44346094		genus Lachnospiraceae FCS020 group id.11314	-0.105963	0.0232501	A	G	NA	0.064655	5.59667e-06	988.753
rs35035870	11	3248876		genus Lachnospiraceae FCS020 group id.11314	-0.190615	0.0414403	T	C	NA	0.0203519	2.62029e-06	297.162
rs9788306	13	40419314		genus Lachnospiraceae FCS020 group id.11314	-0.062804	0.0130744	C	T	NA	0.20446	1.38618e-06	3676.24
rs369444	16	23631307		genus Lachnospiraceae FCS020 group id.11314	0.125481	0.0259008	C	G	NA	0.0520985	3.14826e-06	786.176
rs1363769	19	17865305		genus Lachnospiraceae FCS020 group id.11314	0.200628	0.0449372	C	T	NA	0.0173077	1.58161e-06	251.93
rs7249113	19	2571232		genus Lachnospiraceae FCS020 group id.11314	0.0679483	0.0133496	G	A	NA	0.196117	3.721e-07	3489.63
rs10801803	1	90818872		genus Lachnospiraceae UCG008 id.11328	-0.117029	0.0243085	G	A	NA	0.0591474	1.4003e-06	899.231
rs62277846	2	228100140		genus Lachnospiraceae UCG008 id.11328	0.102292	0.0212319	C	T	NA	0.0775308	1.58891e-06	1202.21
rs13024781	2	168628871		genus Lachnospiraceae UCG008 id.11328	-0.0798769	0.0168846	T	C	NA	0.122594	2.29166e-06	1998.61
rs9873555	3	100496680		genus Lachnospiraceae UCG008 id.11328	-0.121162	0.0233467	G	C	NA	0.0641211	2.4134e-07	980.028
rs67078837	4	114220647		genus Lachnospiraceae UCG008 id.11328	-0.0845848	0.0170693	T	C	NA	0.119956	7.68192e-07	1949.72
rs57091572	6	81214803		genus Lachnospiraceae UCG008 id.11328	-0.110443	0.0235801	A	G	NA	0.062858	2.85825e-06	959.428
rs57254474	8	23071054		genus Lachnospiraceae UCG008 id.11328	0.0886512	0.0199045	G	A	NA	0.0882164	6.92054e-06	1383.93
rs10793103	11	74391775		genus Lachnospiraceae UCG008 id.11328	-0.0974344	0.0181279	T	C	NA	0.106355	9.34932e-08	1702.35
rs10741777	11	19572557		genus Lachnospiraceae UCG008 id.11328	-0.0973842	0.0194791	T	C	NA	0.0921115	7.68652e-07	1451.24
rs61944774	12	129539818		genus Lachnospiraceae UCG008 id.11328	0.179838	0.0393797	A	G	NA	0.0225376	6.34118e-06	329.81
rs75356640	15	31697284		genus Lachnospiraceae UCG008 id.11328	0.136523	0.0303128	G	A	NA	0.0380364	9.83196e-06	565.586
rs955844	16	84992314		genus Lachnospiraceae UCG008 id.11328	0.112064	0.0228369	A	C	NA	0.0670158	1.80992e-06	1027.45
rs16851659	1	230523039		class Melainabacteria id.1589	-0.0896103	0.0186432	G	C	NA	0.100557	1.27488e-06	1599.17
rs9864379	3	14306949		class Melainabacteria id.1589	-0.159735	0.0292553	T	C	NA	0.040836	5.36056e-08	608.986
rs73074665	7	20010624		class Melainabacteria id.1589	0.166216	0.0355728	A	T	NA	0.0276195	2.86609e-06	406.291
rs1221147	9	122046549		class Melainabacteria id.1589	-0.123968	0.0278958	A	T	NA	0.0449132	7.10739e-06	672.649
rs4129395	9	115975389		class Melainabacteria id.1589	0.0896187	0.0185106	G	A	NA	0.102002	1.48057e-06	1624.77
rs10738747	9	26184578		class Melainabacteria id.1589	-0.0814624	0.0184409	A	G	NA	0.102775	9.95795e-06	1638.49
rs113884518	9	24648997		class Melainabacteria id.1589	-0.205352	0.0454982	T	C	NA	0.0168835	8.05675e-06	245.649
rs367480	11	2937631		class Melainabacteria id.1589	0.083758	0.0185796	A	G	NA	0.101246	8.19917e-06	1611.37
rs10148250	14	107061448		class Melainabacteria id.1589	-0.0861928	0.0193381	A	G	NA	0.0934597	8.67142e-06	1474.67
rs79790072	15	100747683		class Melainabacteria id.1589	0.226722	0.0487841	T	C	NA	0.0146857	3.29011e-06	213.195
rs11150282	16	80493705		class Melainabacteria id.1589	0.0989487	0.0196972	T	C	NA	0.090083	6.02893e-07	1416.11
rs28678345	17	53906328		class Melainabacteria id.1589	0.214848	0.0470878	T	C	NA	0.0157629	6.69083e-06	229.083
rs789069	18	1008278		class Melainabacteria id.1589	-0.103539	0.0234287	A	C	NA	0.063673	6.84636e-06	972.714
rs73052258	2	195739311		genus Collinsella id.815	0.0930178	0.0202658	G	A	NA	0.085099	1.71581e-06	1330.48
rs75672793	4	149818294		genus Collinsella id.815	-0.108908	0.0240522	A	G	NA	0.0604146	6.1355e-06	919.737
rs62448871	7	24465024		genus Collinsella id.815	-0.0540309	0.0120324	C	A	NA	0.241406	6.7825e-06	4551.93
rs11597285	10	8589813		genus Collinsella id.815	-0.0537947	0.0120548	G	T	NA	0.240509	9.37605e-06	4529.67
rs10890671	11	107123199		genus Collinsella id.815	0.0537401	0.0118848	C	T	NA	0.247439	6.52139e-06	4703.1
rs9541268	13	68610061		genus Collinsella id.815	0.09597	0.0197312	C	A	NA	0.0897728	8.79427e-07	1410.76
rs59414781	15	50026113		genus Collinsella id.815	0.0668866	0.0149773	C	G	NA	0.155806	9.14724e-06	2639.98
rs12921100	16	77283458		genus Collinsella id.815	-0.0563759	0.0127019	T	A	NA	0.216628	8.22565e-06	3955.52
rs2671662	17	47529492		genus Collinsella id.815	0.0567751	0.011945	G	C	NA	0.244951	2.22039e-06	4640.47
rs149807560	19	56526640		genus Collinsella id.815	-0.104264	0.0235841	C	A	NA	0.0628367	7.09872e-06	959.081
rs1496626	19	31760841		genus Collinsella id.815	-0.0722307	0.01616	T	C	NA	0.133835	6.78172e-06	2210.17
rs2103510	21	29355467		genus Collinsella id.815	0.0786551	0.0168217	G	A	NA	0.123513	2.42477e-06	2015.69
rs13421739	2	116724915		phylum Firmicutes id.1672	0.0943944	0.0179641	C	G	NA	0.108303	1.94644e-06	1737.33
rs3792064	2	231678413		phylum Firmicutes id.1672	0.0897349	0.0182532	G	A	NA	0.1049	6.75492e-07	1676.33
rs7573799	2	80141964		phylum Firmicutes id.1672	0.0698446	0.0153935	G	C	NA	0.147495	8.05156e-06	2474.79
rs6814436	4	161507301		phylum Firmicutes id.1672	-0.0680205	0.0150844	C	T	NA	0.153602	6.80456e-06	2595.84
rs2332027	4	171672038		phylum Firmicutes id.1672	0.0482656	0.0104823	A	G	NA	0.318082	4.04548e-06	6672.12
rs6815608	4	152131744		phylum Firmicutes id.1672	-0.0935765	0.0210869	C	T	NA	0.0786007	7.23852e-06	1220.21
rs2547978	5	98020298		phylum Firmicutes id.1672	-0.0465802	0.0105075	G	A	NA	0.316558	8.56841e-06	6625.35
rs72738886	5	35770550		phylum Firmicutes id.1672	0.0864609	0.0190398	T	C	NA	0.0964111	7.67892e-06	1526.21
rs12554342	9	116840801		phylum Firmicutes id.1672	-0.0525703	0.0116908	G	C	NA	0.255719	6.80848e-06	4914.55
rs56199908	9	2801371		phylum Firmicutes id.1672	-0.186194	0.041051	T	C	NA	0.0207398	8.66662e-06	302.945
rs36111799	10	39136170		phylum Firmicutes id.1672	-0.0480708	0.0105429	C	T	NA	0.314436	5.1744e-06	6560.56
rs4750583	10	15054765		phylum Firmicutes id.1672	-0.0616007	0.0137936	G	A	NA	0.183695	5.78562e-06	3218.85
rs72771021	10	13841631		phylum Firmicutes id.1672	-0.141357	0.0308303	C	T	NA	0.0367702	5.12436e-06	546.039
rs7975768	12	97374875		phylum Firmicutes id.1672	0.0512732	0.0109226	C	G	NA	0.292954	2.82481e-06	5926.66
rs2273429	14	52494072		phylum Firmicutes id.1672	-0.0702112	0.0153063	A	G	NA	0.14918	9.26232e-06	2508.02
rs2009919	17	11780026		phylum Firmicutes id.1672	-0.0536457	0.0106294	C	T	NA	0.309339	4.94721e-07	6406.59
rs8085381	18	29328305		phylum Firmicutes id.1672	-0.0647291	0.0146219	A	G	NA	0.163472	8.67261e-06	2795.25
rs7247191	19	22899585		phylum Firmicutes id.1672	-0.0713033	0.0157424	T	C	NA	0.141029	4.73097e-06	2348.49
rs3852931	20	54087963		phylum Firmicutes id.1672	0.0482086	0.0105	T	C	NA	0.31701	4.52595e-06	6639.21
rs992074	21	18567802		phylum Firmicutes id.1672	-0.233491	0.050901	T	C	NA	0.0134896	8.51609e-06	195.594
rs112334273	21	40703251		phylum Firmicutes id.1672	0.0627459	0.0127415	G	A	NA	0.215283	9.26446e-07	3924.24
rs114731706	2	19611953		genus Enterorhabdus id.820	0.182308	0.0382298	T	G	NA	0.0239138	2.1734e-06	350.443
rs77655283	2	236439879		genus Enterorhabdus id.820	0.132988	0.0298306	G	A	NA	0.0392761	5.88044e-06	584.772
rs11098863	4	127336602		genus Enterorhabdus id.820	0.0966008	0.0162677	A	T	NA	0.132069	3.05647e-09	2176.56
rs9470637	6	37567189		genus Enterorhabdus id.820	0.0755513	0.0166263	T	A	NA	0.126433	5.69626e-06	2070.25
rs2051957	7	89709883		genus Enterorhabdus id.820	0.0843291	0.0189864	C	T	NA	0.0969542	8.89857e-06	1535.73
rs10098492	8	113109756		genus Enterorhabdus id.820	0.132323	0.0293688	T	C	NA	0.0405209	6.40575e-06	604.09
rs7923280	10	20280612		genus Enterorhabdus id.820	-0.0860019	0.0169148	T	A	NA	0.122157	5.23854e-07	1990.48
rs3017103	11	62174193		genus Enterorhabdus id.820	-0.0980897	0.0208995	G	A	NA	0.0800166	2.94042e-06	1244.11
rs73331712	12	69515102		genus Enterorhabdus id.820	0.26199	0.055123	T	C	NA	0.0115023	4.8492e-06	166.444
rs149744580	2	63366962		genus Turicibacter id.2162	0.169883	0.0315478	A	G	NA	0.0351167	7.00971e-08	520.591
rs4869133	5	95717619		genus Turicibacter id.2162	0.131186	0.027197	G	A	NA	0.0472509	2.5537e-06	709.396
rs2221441	5	170048048		genus Turicibacter id.2162	0.0710364	0.015343	G	C	NA	0.148467	3.45669e-06	2493.95
rs3734633	6	126111881		genus Turicibacter id.2162	-0.120957	0.02683	G	A	NA	0.0485524	5.31912e-06	729.933
rs55756211	7	130972179		genus Turicibacter id.2162	-0.115115	0.0240708	T	C	NA	0.0603213	2.8053e-06	918.224
rs2952020	8	26027842		genus Turicibacter id.2162	0.0759019	0.0165764	A	G	NA	0.127195	5.63313e-06	2084.55
rs61265175	11	1681862		genus Turicibacter id.2162	-0.0858591	0.0185778	G	C	NA	0.101266	4.13676e-06	1611.72
rs11054680	12	12242455		genus Turicibacter id.2162	-0.104751	0.0226997	T	C	NA	0.0678284	2.30978e-06	1040.81
rs4247078	15	92605098		genus Turicibacter id.2162	-0.0710377	0.0155221	G	C	NA	0.145061	5.46072e-06	2427.02
rs11649454	16	10181248		genus Turicibacter id.2162	0.0950891	0.0203433	G	C	NA	0.0844518	3.26625e-06	1319.43
rs7199484	16	49826299		genus Turicibacter id.2162	-0.0731428	0.0160172	G	A	NA	0.136232	5.7666e-06	2256
rs12603364	17	43117476		genus Turicibacter id.2162	0.110861	0.0225598	T	C	NA	0.0686723	8.66603e-07	1054.72
rs11666533	19	11864932		genus Turicibacter id.2162	-0.111689	0.0248436	C	T	NA	0.0566269	7.37106e-06	858.612
rs2834977	21	36929643		genus Turicibacter id.2162	-0.0959995	0.0208261	T	C	NA	0.0805816	3.95585e-06	1253.66
rs6577484	1	8419420		genus Clostridium innocuum group id.14397	0.160425	0.0360857	G	A	NA	0.0268399	8.40601e-06	394.507
rs1948423	3	103025517		genus Clostridium innocuum group id.14397	-0.108859	0.023425	T	A	NA	0.0636931	3.49406e-06	973.043
rs40656	5	9368158		genus Clostridium innocuum group id.14397	0.142664	0.0311021	C	T	NA	0.0361304	8.61529e-06	536.181
rs6890185	5	71186626		genus Clostridium innocuum group id.14397	-0.113424	0.0233137	C	T	NA	0.0643027	1.12243e-06	982.995
rs4869133	5	95717619		genus Clostridium innocuum group id.14397	-0.180591	0.0409505	G	A	NA	0.0208417	7.24453e-06	304.465
rs10074000	5	113126539		genus Clostridium innocuum group id.14397	-0.102648	0.0227508	T	C	NA	0.067524	6.99939e-06	1035.81
rs71564433	6	143718234		genus Clostridium innocuum group id.14397	-0.126746	0.0274657	T	A	NA	0.0463309	7.8001e-06	694.913
rs10506058	12	30268485		genus Clostridium innocuum group id.14397	0.0997048	0.0221926	A	G	NA	0.0709636	8.92442e-06	1092.6
rs77845139	15	59704208		genus Clostridium innocuum group id.14397	-0.114993	0.0257186	A	G	NA	0.0528393	8.40621e-06	797.978
rs61267978	18	6348227		genus Clostridium innocuum group id.14397	0.14708	0.0320875	T	C	NA	0.0339453	5.58509e-06	502.615
rs1942371	18	69274308		genus Clostridium innocuum group id.14397	-0.157938	0.034187	G	A	NA	0.029904	4.0634e-06	440.933
rs143694765	1	116082909		genus Eubacterium rectale group id.14374	0.0870025	0.019779	T	C	NA	0.0893394	9.75371e-06	1403.28
rs3980709	1	170900221		genus Eubacterium rectale group id.14374	-0.0622701	0.0140572	A	T	NA	0.17687	6.8552e-06	3073.57
rs10797540	1	234530370		genus Eubacterium rectale group id.14374	0.0503179	0.0108389	A	G	NA	0.297496	3.53387e-06	6057.45
rs314726	2	125553155		genus Eubacterium rectale group id.14374	0.0528824	0.0109486	T	C	NA	0.291564	1.37965e-06	5886.97
rs10248854	7	121281238		genus Eubacterium rectale group id.14374	-0.0527827	0.0113464	C	A	NA	0.271479	4.20678e-06	5330.29
rs62547233	9	92013419		genus Eubacterium rectale group id.14374	0.0536319	0.0120201	A	G	NA	0.2419	9.89829e-06	4564.22
rs59427698	9	129425745		genus Eubacterium rectale group id.14374	-0.0576035	0.0130853	A	G	NA	0.204119	5.36908e-06	3668.55
rs2884897	11	8129537		genus Eubacterium rectale group id.14374	-0.129364	0.0289021	A	G	NA	0.0418401	6.44421e-06	624.615
rs10892089	11	98523638		genus Eubacterium rectale group id.14374	-0.0635522	0.0140072	C	G	NA	0.178135	6.21828e-06	3100.32
rs117151453	12	20066025		genus Eubacterium rectale group id.14374	-0.113141	0.0243541	G	C	NA	0.0589261	1.84434e-06	895.656
rs35398954	15	93006765		genus Eubacterium rectale group id.14374	-0.0901402	0.0174602	A	G	NA	0.114645	5.39946e-07	1852.22
rs58498416	15	87881513		genus Eubacterium rectale group id.14374	0.0517316	0.0118196	T	C	NA	0.250176	9.68412e-06	4772.49
rs16960159	18	37703874		genus Eubacterium rectale group id.14374	-0.156596	0.0336234	C	G	NA	0.0309149	4.10129e-06	456.314
rs57872228	1	200418805		class Bacilli id.1673	-0.0714773	0.0146647	C	T	NA	0.162519	9.21977e-07	2775.8
rs1595463	2	231723657		class Bacilli id.1673	0.0476864	0.0108547	C	A	NA	0.296631	7.97389e-06	6032.4
rs1962325	3	4800550		class Bacilli id.1673	-0.0554219	0.0114789	G	C	NA	0.265247	1.38433e-06	5163.78
rs76717940	3	94153993		class Bacilli id.1673	0.156331	0.0325945	T	A	NA	0.0328975	1.07251e-06	486.573
rs74663707	3	184371224		class Bacilli id.1673	0.0979154	0.0224074	C	T	NA	0.0696096	8.45688e-06	1070.19
rs13068444	3	64398863		class Bacilli id.1673	0.0601035	0.0136407	A	G	NA	0.187836	9.53038e-06	3308.2
rs11730038	4	98049499		class Bacilli id.1673	-0.0630747	0.0128717	G	A	NA	0.21095	1.96024e-06	3824.13
rs4459992	4	7431487		class Bacilli id.1673	0.0535854	0.0116362	T	C	NA	0.258125	4.29833e-06	4976.87
rs111552159	4	184681021		class Bacilli id.1673	0.128032	0.0286921	C	G	NA	0.0424548	9.12809e-06	634.199
rs7666190	4	151687420		class Bacilli id.1673	0.104044	0.0247934	A	C	NA	0.0568564	8.46837e-06	862.302
rs77558518	5	174173171		class Bacilli id.1673	-0.107255	0.0222879	A	G	NA	0.070358	1.33773e-06	1082.57
rs74352383	6	67570929		class Bacilli id.1673	-0.104496	0.0217083	T	A	NA	0.0741652	1.52753e-06	1145.84
rs78938557	7	36349586		class Bacilli id.1673	0.108007	0.0232858	T	C	NA	0.0644569	1.06891e-06	985.515
rs2952251	8	10143164		class Bacilli id.1673	0.0598868	0.0123903	G	A	NA	0.227661	1.07895e-06	4216.36
rs28564647	9	101101172		class Bacilli id.1673	-0.0613034	0.0137579	T	G	NA	0.184649	7.81196e-06	3239.37
rs12797734	11	8332350		class Bacilli id.1673	0.0572158	0.0126793	T	C	NA	0.217401	7.21174e-06	3973.56
rs11110282	12	100585559		class Bacilli id.1673	-0.101189	0.0217379	A	G	NA	0.0739634	4.85445e-06	1142.47
rs9581006	13	24973509		class Bacilli id.1673	-0.225309	0.0467697	T	C	NA	0.015978	1.79457e-06	232.26
rs694949	15	58738075		class Bacilli id.1673	-0.081146	0.0180042	A	G	NA	0.107821	7.59591e-06	1728.66
rs35344081	16	991253		class Bacilli id.1673	0.0619529	0.0127066	G	A	NA	0.216468	1.01499e-06	3951.79
rs4028634	17	40835649		class Bacilli id.1673	-0.0520614	0.0109842	C	T	NA	0.289678	2.2076e-06	5833.33
rs34989881	19	51959855		class Bacilli id.1673	0.111056	0.0246039	A	G	NA	0.0577356	6.54591e-06	876.453
rs11184341	1	105422565		family Verrucomicrobiaceae id.4036	-0.0655301	0.014223	C	G	NA	0.17277	4.13847e-06	2987.45
rs61779207	1	41074472		family Verrucomicrobiaceae id.4036	-0.0758811	0.0167762	G	A	NA	0.124184	6.63025e-06	2028.19
rs11729256	4	95027272		family Verrucomicrobiaceae id.4036	0.0749798	0.0150177	T	C	NA	0.154969	6.73085e-07	2623.19
rs74542928	4	100544188		family Verrucomicrobiaceae id.4036	0.112124	0.0236422	T	C	NA	0.0625282	1.64611e-06	954.059
rs9349825	6	56341481		family Verrucomicrobiaceae id.4036	-0.0704354	0.0147128	A	G	NA	0.161459	2.51287e-06	2754.19
rs3995795	10	11389614		family Verrucomicrobiaceae id.4036	0.064218	0.0140994	C	T	NA	0.175813	5.02528e-06	3051.28
rs4242783	10	5064327		family Verrucomicrobiaceae id.4036	-0.0687992	0.0147694	A	G	NA	0.160223	2.75442e-06	2729.1
rs4936098	11	130280667		family Verrucomicrobiaceae id.4036	-0.0648691	0.0135928	G	A	NA	0.189162	1.1293e-06	3337.01
rs111862613	12	130309670		family Verrucomicrobiaceae id.4036	0.0907065	0.0196746	T	C	NA	0.0902901	3.7313e-06	1419.69
rs12908520	15	97570657		family Verrucomicrobiaceae id.4036	0.0619104	0.0130946	G	A	NA	0.20383	2.15139e-06	3662
rs2602429	16	81063149		family Verrucomicrobiaceae id.4036	-0.0745516	0.0156195	T	C	NA	0.143258	2.69942e-06	2391.8
rs117107102	18	49473635		family Verrucomicrobiaceae id.4036	0.204683	0.0431572	A	G	NA	0.0187649	2.91823e-06	273.546
rs941682	20	31867840		family Verrucomicrobiaceae id.4036	-0.0631526	0.0143767	G	A	NA	0.169096	9.5812e-06	2910.99
rs12748533	1	242767252		family Bacteroidales S24 7group id.11173	-0.0821108	0.0172701	G	T	NA	0.117182	2.59018e-06	1898.67
rs17043785	2	53139362		family Bacteroidales S24 7group id.11173	-0.176187	0.0347133	T	C	NA	0.0290041	5.11835e-07	427.268
rs61508842	3	158653545		family Bacteroidales S24 7group id.11173	0.122574	0.0272389	T	C	NA	0.0471056	7.82781e-06	707.107
rs6831034	4	149300138		family Bacteroidales S24 7group id.11173	-0.0956546	0.0205228	T	A	NA	0.082981	6.10394e-06	1294.37
rs11135366	5	164763068		family Bacteroidales S24 7group id.11173	0.0842142	0.0183739	C	G	NA	0.103526	8.77829e-06	1651.84
rs78609301	6	63236747		family Bacteroidales S24 7group id.11173	-0.0867065	0.0195709	A	G	NA	0.0912494	7.093e-06	1436.29
rs10872669	6	151515172		family Bacteroidales S24 7group id.11173	0.123071	0.0275665	G	A	NA	0.0459927	9.49008e-06	689.595
rs941000	7	90714667		family Bacteroidales S24 7group id.11173	-0.0850266	0.0163382	T	C	NA	0.130931	3.15559e-07	2155
rs1850003	15	47340971		family Bacteroidales S24 7group id.11173	0.084048	0.0177806	A	G	NA	0.11055	2.4053e-06	1777.85
rs7217209	17	21205200		family Bacteroidales S24 7group id.11173	0.0843019	0.0187308	C	T	NA	0.0996183	8.42946e-06	1582.6
rs738193	22	25943322		family Bacteroidales S24 7group id.11173	0.0847328	0.0165856	T	C	NA	0.127054	3.82164e-07	2081.9
rs1928341	1	153240013		order Burkholderiales id.2874	-0.0507782	0.0110587	G	A	NA	0.285788	4.51513e-06	5723.66
rs62191117	2	239900775		order Burkholderiales id.2874	0.0679995	0.0132471	A	G	NA	0.199164	2.791e-07	3557.33
rs7638039	3	70588939		order Burkholderiales id.2874	0.0580987	0.012673	T	C	NA	0.217617	4.83593e-06	3978.61
rs2367850	3	193456274		order Burkholderiales id.2874	0.06333	0.0130595	G	C	NA	0.204927	1.23615e-06	3686.8
rs4033856	4	45642485		order Burkholderiales id.2874	-0.0833445	0.0167489	T	C	NA	0.124589	5.66826e-07	2035.75
rs1511453	4	23588462		order Burkholderiales id.2874	0.0910999	0.0199479	A	G	NA	0.0878329	8.00092e-06	1377.34
rs62395635	5	173497796		order Burkholderiales id.2874	0.109911	0.0236375	T	C	NA	0.0625531	2.90228e-06	954.464
rs2613606	7	111285025		order Burkholderiales id.2874	0.0499561	0.0109264	T	C	NA	0.29275	4.13361e-06	5920.83
rs72747231	9	84206018		order Burkholderiales id.2874	-0.133729	0.0290738	C	G	NA	0.0413474	3.76218e-06	616.942
rs2321387	13	58689340		order Burkholderiales id.2874	-0.0508514	0.0109588	G	A	NA	0.291022	3.25784e-06	5871.52
rs75242906	15	56786407		order Burkholderiales id.2874	-0.120974	0.0281273	C	T	NA	0.0441769	9.74518e-06	661.113
rs9964679	18	26569901		order Burkholderiales id.2874	0.052509	0.011504	A	G	NA	0.264091	6.05982e-06	5133.19
rs6087811	20	30596130		order Burkholderiales id.2874	-0.101587	0.0198817	T	G	NA	0.0884188	2.88377e-07	1387.42
rs12404911	1	240118443		genus Catenibacterium id.2153	0.140717	0.0304142	C	T	NA	0.0377832	2.79892e-06	561.673
rs77285108	4	122282768		genus Catenibacterium id.2153	-0.161826	0.0353447	G	A	NA	0.0279771	3.62677e-06	411.703
rs212393	6	159485742		genus Catenibacterium id.2153	0.135254	0.0286209	A	G	NA	0.0426663	3.62485e-06	637.499
rs7742829	6	105089665		genus Catenibacterium id.2153	0.11411	0.0251099	C	T	NA	0.0554322	5.60725e-06	839.433
rs73128290	7	57364320		genus Catenibacterium id.2153	0.129726	0.0284563	A	G	NA	0.0431613	4.29368e-06	645.229
rs72640280	1	11943792		phylum Lentisphaerae id.2238	0.220185	0.0485947	A	G	NA	0.0148004	5.19194e-06	214.886
rs73113483	3	6223568		phylum Lentisphaerae id.2238	-0.131681	0.0288503	T	A	NA	0.0419905	8.79387e-06	626.959
rs2731834	5	94720245		phylum Lentisphaerae id.2238	-0.109935	0.0236848	G	C	NA	0.0623035	3.79603e-06	950.402
rs11770843	7	146795379		phylum Lentisphaerae id.2238	0.111896	0.0234776	C	T	NA	0.063408	1.13813e-06	968.393
rs62570196	9	111086170		phylum Lentisphaerae id.2238	-0.217203	0.0439621	C	T	NA	0.018084	9.64473e-07	263.438
rs60995569	10	53930085		phylum Lentisphaerae id.2238	-0.16062	0.0336806	T	G	NA	0.03081	9.1939e-06	454.717
rs2031282	13	20687179		phylum Lentisphaerae id.2238	0.120412	0.0270263	A	G	NA	0.0478496	5.86462e-06	718.837
rs17114848	15	25162535		phylum Lentisphaerae id.2238	0.148972	0.0324162	G	A	NA	0.0332604	6.76986e-06	492.125
rs1002941	15	101242690		phylum Lentisphaerae id.2238	-0.107661	0.0233382	A	G	NA	0.0641678	4.30884e-06	980.791
rs77599476	20	61394262		phylum Lentisphaerae id.2238	0.229981	0.0479918	A	G	NA	0.0151746	1.90265e-06	220.402
rs2825714	21	21023966		phylum Lentisphaerae id.2238	-0.138226	0.0289096	A	G	NA	0.0418184	1.49772e-06	624.277
rs12144792	1	27418225		family Peptococcaceae id.2024	0.064399	0.0141246	C	T	NA	0.175186	5.82237e-06	3038.09
rs12992764	2	188895743		family Peptococcaceae id.2024	0.0684213	0.0141137	T	G	NA	0.175457	1.46157e-06	3043.79
rs12634826	3	182984048		family Peptococcaceae id.2024	-0.0739885	0.0150931	T	G	NA	0.153425	1.01109e-06	2592.31
rs75430375	5	89252884		family Peptococcaceae id.2024	-0.147941	0.0317498	C	T	NA	0.0346713	3.40847e-06	513.75
rs4990837	8	3580757		family Peptococcaceae id.2024	-0.0910387	0.0185869	G	A	NA	0.101167	1.74193e-06	1609.96
rs35703006	8	28614217		family Peptococcaceae id.2024	0.0812655	0.0164355	G	T	NA	0.129386	4.94778e-07	2125.78
rs11787651	9	15134457		family Peptococcaceae id.2024	0.128888	0.0288764	A	G	NA	0.0419146	8.28972e-06	625.776
rs117452796	9	9423378		family Peptococcaceae id.2024	-0.257982	0.0549569	A	G	NA	0.011572	3.15297e-06	167.463
rs150600492	10	129175962		family Peptococcaceae id.2024	0.135774	0.0289757	A	C	NA	0.0416278	2.31308e-06	621.308
rs75898026	13	113561082		family Peptococcaceae id.2024	-0.0821779	0.0173541	A	G	NA	0.116051	2.02209e-06	1877.92
rs1187983	1	58441860		genus Marvinbryantia id.2005	-0.0935456	0.0193174	C	T	NA	0.0936601	2.02428e-06	1478.16
rs3125832	1	211400180		genus Marvinbryantia id.2005	0.0679323	0.015012	A	C	NA	0.155087	5.02736e-06	2625.55
rs2863363	3	166039765		genus Marvinbryantia id.2005	-0.0634861	0.0136323	G	A	NA	0.188067	3.11279e-06	3313.23
rs2842896	6	132881664		genus Marvinbryantia id.2005	-0.0649396	0.0131146	C	T	NA	0.203208	7.25371e-07	3648
rs2724813	10	12516924		genus Marvinbryantia id.2005	0.0840769	0.0167551	G	A	NA	0.124497	6.28449e-07	2034.03
rs72948274	11	79518683		genus Marvinbryantia id.2005	-0.126354	0.0272212	A	C	NA	0.0471669	3.25912e-06	708.073
rs61884471	11	45826561		genus Marvinbryantia id.2005	0.124426	0.0248431	G	A	NA	0.0566292	1.01163e-06	858.648
rs11620597	13	86079090		genus Marvinbryantia id.2005	0.119479	0.0271688	T	C	NA	0.047349	7.80171e-06	710.943
rs8006832	14	21577837		genus Marvinbryantia id.2005	-0.0952415	0.0216699	G	T	NA	0.0744283	6.58082e-06	1150.23
rs11645029	16	5938448		genus Marvinbryantia id.2005	-0.060618	0.0131551	G	C	NA	0.201959	4.14753e-06	3619.89
rs12963345	18	46255637		genus Marvinbryantia id.2005	0.059681	0.0132289	C	G	NA	0.199712	6.60374e-06	3569.57
rs146541147	19	4542097		genus Marvinbryantia id.2005	0.118845	0.0268423	G	A	NA	0.0485079	6.86294e-06	729.23
rs7412979	1	235580646		genus Butyrivibrio id.1993	0.186779	0.0389112	C	G	NA	0.0230835	1.70565e-06	337.989
rs4928024	3	54288503		genus Butyrivibrio id.1993	0.17471	0.0389333	G	A	NA	0.0230573	8.18634e-06	337.596
rs17163238	5	128976021		genus Butyrivibrio id.1993	0.140987	0.0309117	G	A	NA	0.0365768	5.51201e-06	543.058
rs7763512	6	21960091		genus Butyrivibrio id.1993	-0.119846	0.0253367	A	G	NA	0.0544442	3.10656e-06	823.611
rs9349693	6	53939724		genus Butyrivibrio id.1993	-0.117973	0.0259861	G	A	NA	0.0517571	5.54958e-06	780.742
rs1007475	6	148403405		genus Butyrivibrio id.1993	0.118065	0.0261271	G	T	NA	0.0511999	7.92319e-06	771.884
rs7752361	6	111780705		genus Butyrivibrio id.1993	0.11923	0.0239975	G	A	NA	0.0606904	7.69113e-07	924.205
rs11761679	7	150596929		genus Butyrivibrio id.1993	0.154775	0.0321539	T	C	NA	0.0338053	2.20232e-06	500.469
rs16934069	9	119693164		genus Butyrivibrio id.1993	-0.133784	0.0299444	T	C	NA	0.0389781	8.85911e-06	580.156
rs142855850	10	22587900		genus Butyrivibrio id.1993	0.205013	0.0457138	A	G	NA	0.0167247	6.85536e-06	243.299
rs4537857	13	27292666		genus Butyrivibrio id.1993	-0.12459	0.0260992	T	C	NA	0.0513095	1.80194e-06	773.625
rs74622183	14	34150977		genus Butyrivibrio id.1993	-0.201027	0.0428204	A	G	NA	0.0190612	2.45748e-06	277.95
rs72723662	14	76065563		genus Butyrivibrio id.1993	0.224078	0.0449336	C	T	NA	0.0173105	7.86249e-07	251.971
rs16941336	17	20575697		genus Butyrivibrio id.1993	0.127488	0.0267936	C	T	NA	0.0486844	1.53183e-06	732.019
rs77356209	18	10267733		genus Butyrivibrio id.1993	0.216874	0.0483299	T	C	NA	0.014963	6.66423e-06	217.283
rs486484	20	811507		genus Butyrivibrio id.1993	-0.108349	0.0240008	A	G	NA	0.0606737	6.61089e-06	923.935
rs12710729	2	19973210		genus Eisenbergiella id.11304	0.0893384	0.0199069	C	A	NA	0.0881951	9.84419e-06	1383.57
rs1553971	3	111419486		genus Eisenbergiella id.11304	0.120965	0.0263054	T	G	NA	0.0505082	5.26842e-06	760.901
rs11938607	4	189060431		genus Eisenbergiella id.11304	-0.0978125	0.0216636	C	T	NA	0.0744716	8.21826e-06	1150.95
rs13258851	8	55330814		genus Eisenbergiella id.11304	0.137001	0.0302124	A	G	NA	0.0382896	7.7464e-06	569.501
rs3812426	8	50822676		genus Eisenbergiella id.11304	-0.106447	0.0224159	A	G	NA	0.0695568	2.71688e-06	1069.32
rs12257723	10	109417101		genus Eisenbergiella id.11304	-0.0952742	0.0211569	A	C	NA	0.0780814	8.85116e-06	1211.47
rs11027642	11	24001840		genus Eisenbergiella id.11304	0.129006	0.0284844	C	T	NA	0.0430762	4.9187e-06	643.899
rs12278566	11	124764527		genus Eisenbergiella id.11304	-0.121065	0.0251658	T	A	NA	0.0551862	1.65002e-06	835.491
rs2683098	15	36178565		genus Eisenbergiella id.11304	-0.107319	0.022515	T	C	NA	0.0689458	2.23748e-06	1059.23
rs1508033	15	53375201		genus Eisenbergiella id.11304	0.091546	0.0195787	A	C	NA	0.0911767	3.22887e-06	1435.03
rs11079158	17	53367641		genus Eisenbergiella id.11304	0.100627	0.022546	T	C	NA	0.0687563	7.34852e-06	1056.1
rs4462860	21	21610254		genus Eisenbergiella id.11304	0.0939071	0.0201104	G	A	NA	0.0864192	4.16217e-06	1353.07
rs1582238	1	118723685		genus Defluviitaleaceae UCG011 id.11287	-0.0805036	0.0167257	C	T	NA	0.124935	1.56776e-06	2042.21
rs9725395	1	85205632		genus Defluviitaleaceae UCG011 id.11287	-0.13834	0.029554	A	G	NA	0.0400147	3.51925e-06	596.228
rs4677103	3	72207794		genus Defluviitaleaceae UCG011 id.11287	0.0977912	0.0197263	A	G	NA	0.0898174	9.59555e-07	1411.53
rs2892880	4	120741726		genus Defluviitaleaceae UCG011 id.11287	0.0817755	0.0181686	G	A	NA	0.105879	6.82889e-06	1693.83
rs72731813	4	147414743		genus Defluviitaleaceae UCG011 id.11287	-0.147383	0.0293796	C	T	NA	0.0404911	4.33112e-07	603.627
rs28696126	7	79734541		genus Defluviitaleaceae UCG011 id.11287	0.106503	0.0238473	T	A	NA	0.0614573	6.62811e-06	936.649
rs112893842	9	8786663		genus Defluviitaleaceae UCG011 id.11287	0.11381	0.0232806	T	C	NA	0.0644857	1.44534e-06	985.985
rs4344384	10	66407366		genus Defluviitaleaceae UCG011 id.11287	-0.0715978	0.0156309	T	G	NA	0.143049	4.83237e-06	2387.73
rs55658617	21	41811003		genus Defluviitaleaceae UCG011 id.11287	0.174369	0.0362226	T	C	NA	0.0266374	2.15293e-06	391.449
rs9608282	22	24804081		genus Defluviitaleaceae UCG011 id.11287	0.142939	0.0299793	T	G	NA	0.0388874	2.52046e-06	578.751
rs3013089	1	13794594		genus Ruminococcaceae UCG003 id.11361	-0.0551473	0.0120346	G	A	NA	0.241317	4.38137e-06	4549.73
rs10490280	2	37905976		genus Ruminococcaceae UCG003 id.11361	-0.0672094	0.0143309	C	T	NA	0.170179	4.15547e-06	2933.44
rs6759615	2	205238716		genus Ruminococcaceae UCG003 id.11361	0.102523	0.0200204	A	G	NA	0.087198	7.86231e-07	1366.43
rs78720113	3	41982393		genus Ruminococcaceae UCG003 id.11361	-0.115348	0.0249601	A	G	NA	0.0560995	7.59259e-06	850.14
rs4532474	6	105781538		genus Ruminococcaceae UCG003 id.11361	0.0769231	0.017045	G	A	NA	0.120298	4.82125e-06	1956.05
rs73341549	7	51541468		genus Ruminococcaceae UCG003 id.11361	-0.169857	0.0318768	T	C	NA	0.0343956	1.50952e-07	509.519
rs2523124	7	97348436		genus Ruminococcaceae UCG003 id.11361	0.0546625	0.0120823	C	T	NA	0.239416	5.78376e-06	4502.59
rs4452755	8	82026852		genus Ruminococcaceae UCG003 id.11361	-0.0634463	0.0134741	A	C	NA	0.19251	3.29337e-06	3410.14
rs11243416	9	134416970		genus Ruminococcaceae UCG003 id.11361	-0.0925653	0.0191203	T	C	NA	0.095601	1.66882e-06	1512.03
rs11613919	12	75496463		genus Ruminococcaceae UCG003 id.11361	0.0727604	0.0155716	G	T	NA	0.14414	1.6251e-06	2409.02
rs73165080	13	31520446		genus Ruminococcaceae UCG003 id.11361	0.117283	0.025971	T	A	NA	0.0518173	7.21157e-06	781.7
rs16959793	15	35071718		genus Ruminococcaceae UCG003 id.11361	-0.062527	0.0131259	A	C	NA	0.202859	2.21707e-06	3640.12
rs4629039	18	46485154		genus Ruminococcaceae UCG003 id.11361	-0.0553742	0.0122659	A	T	NA	0.232302	6.5435e-06	4328.33
rs646327	19	49209851		genus Ruminococcaceae UCG003 id.11361	0.0586696	0.0118369	G	A	NA	0.249446	7.83177e-07	4753.91
rs139730	22	25292719		genus Ruminococcaceae UCG003 id.11361	-0.0577655	0.0130645	G	C	NA	0.20477	9.7212e-06	3683.25
rs45598138	1	55522083		phylum Verrucomicrobia id.3982	-0.143901	0.03054	C	A	NA	0.0374726	2.19129e-06	556.876
rs61779207	1	41074472		phylum Verrucomicrobia id.3982	-0.0755253	0.0164385	G	A	NA	0.129338	5.27971e-06	2124.89
rs12512971	4	16548975		phylum Verrucomicrobia id.3982	0.171057	0.0398053	A	C	NA	0.0220582	9.81386e-06	322.637
rs11729256	4	95027272		phylum Verrucomicrobia id.3982	0.0696984	0.0146953	T	C	NA	0.161843	2.23404e-06	2762.02
rs74542928	4	100544188		phylum Verrucomicrobia id.3982	0.115994	0.0231324	T	C	NA	0.0653146	4.08376e-07	999.545
rs76430504	5	40438158		phylum Verrucomicrobia id.3982	-0.11753	0.025458	T	C	NA	0.0539266	3.49559e-06	815.335
rs9349825	6	56341481		phylum Verrucomicrobia id.3982	-0.0660243	0.0143911	A	G	NA	0.168758	6.2748e-06	2903.98
rs3995795	10	11389614		phylum Verrucomicrobia id.3982	0.0610914	0.0138592	C	T	NA	0.18196	9.7221e-06	3181.69
rs11252894	10	5073050		phylum Verrucomicrobia id.3982	0.0784055	0.0162769	A	C	NA	0.131919	1.10555e-06	2173.73
rs12908520	15	97570657		phylum Verrucomicrobia id.3982	0.0594916	0.012823	G	A	NA	0.212556	3.40447e-06	3861.09
rs2602429	16	81063149		phylum Verrucomicrobia id.3982	-0.0764148	0.0153487	T	C	NA	0.148357	8.71044e-07	2491.77
rs117107102	18	49473635		phylum Verrucomicrobia id.3982	0.204283	0.0427565	A	G	NA	0.0191182	2.67935e-06	278.797
rs7555878	1	187906034		genus Ruminococcaceae UCG005 id.11363	-0.0586677	0.0125277	G	A	NA	0.222694	2.81022e-06	4098.03
rs114279581	2	198122357		genus Ruminococcaceae UCG005 id.11363	-0.146604	0.0316034	A	G	NA	0.0349932	3.21855e-06	518.694
rs7586445	2	239509030		genus Ruminococcaceae UCG005 id.11363	0.0782349	0.0176458	G	A	NA	0.112246	8.81455e-06	1808.56
rs10937802	4	7302344		genus Ruminococcaceae UCG005 id.11363	-0.0755811	0.0168226	A	G	NA	0.1235	8.17354e-06	2015.44
rs60081663	5	32755085		genus Ruminococcaceae UCG005 id.11363	0.158082	0.0319586	C	G	NA	0.0342197	9.28111e-07	506.822
rs7449320	5	154003091		genus Ruminococcaceae UCG005 id.11363	0.0599163	0.0130836	C	A	NA	0.204173	4.80773e-06	3669.74
rs10950694	7	18026604		genus Ruminococcaceae UCG005 id.11363	-0.0577628	0.011412	C	T	NA	0.268366	4.29804e-07	5246.77
rs35166120	8	3099727		genus Ruminococcaceae UCG005 id.11363	0.0686153	0.0146252	G	C	NA	0.163399	3.75405e-06	2793.75
rs2893871	10	62662781		genus Ruminococcaceae UCG005 id.11363	-0.073644	0.015548	G	A	NA	0.144578	3.53843e-06	2417.57
rs72776570	10	4240906		genus Ruminococcaceae UCG005 id.11363	0.087067	0.0197179	C	A	NA	0.089894	5.3571e-06	1412.85
rs12288512	11	27747671		genus Ruminococcaceae UCG005 id.11363	0.066635	0.0144356	A	G	NA	0.167719	3.10277e-06	2882.5
rs55793120	12	47384118		genus Ruminococcaceae UCG005 id.11363	0.121548	0.0279546	T	C	NA	0.0447245	7.37038e-06	669.69
rs10873449	14	94630731		genus Ruminococcaceae UCG005 id.11363	-0.0654843	0.0143973	C	T	NA	0.168612	4.11169e-06	2900.97
rs898577	15	68705697		genus Ruminococcaceae UCG005 id.11363	0.123012	0.0286671	C	T	NA	0.0425289	7.46311e-06	635.354
rs394449	17	7034575		genus Ruminococcaceae UCG005 id.11363	0.0692909	0.0148712	A	T	NA	0.158037	2.59896e-06	2684.88
rs12458218	18	22575871		genus Ruminococcaceae UCG005 id.11363	0.0677322	0.0144525	T	C	NA	0.167327	2.41024e-06	2874.41
rs34781347	20	16312851		genus Ruminococcaceae UCG005 id.11363	0.188685	0.0386484	G	A	NA	0.0233985	6.04728e-07	342.712
rs12136548	1	115168097		genus Ruminococcus gnavus group id.14376	0.0901946	0.0196476	C	T	NA	0.0905384	3.09628e-06	1423.99
rs934940	2	122096018		genus Ruminococcus gnavus group id.14376	-0.105045	0.0229588	A	C	NA	0.0663061	2.73703e-06	1015.8
rs12989336	2	36259341		genus Ruminococcus gnavus group id.14376	-0.0846861	0.0187936	G	A	NA	0.0989537	7.11803e-06	1570.88
rs62167033	2	144700007		genus Ruminococcus gnavus group id.14376	0.185289	0.0396295	T	C	NA	0.0222543	3.49526e-06	325.571
rs78399089	3	146290310		genus Ruminococcus gnavus group id.14376	0.144445	0.0326618	T	C	NA	0.0327621	6.62995e-06	484.502
rs9872758	3	66701616		genus Ruminococcus gnavus group id.14376	0.0849233	0.0176643	T	C	NA	0.112011	1.66027e-06	1804.3
rs4388134	4	190110710		genus Ruminococcus gnavus group id.14376	0.0904997	0.0203544	T	C	NA	0.0843597	9.11633e-06	1317.86
rs13163520	5	18662686		genus Ruminococcus gnavus group id.14376	-0.127377	0.0233883	G	A	NA	0.0638932	5.61009e-08	976.307
rs2909242	8	129224680		genus Ruminococcus gnavus group id.14376	0.0909965	0.018351	A	C	NA	0.103784	7.40952e-07	1656.45
rs3124783	9	135838591		genus Ruminococcus gnavus group id.14376	0.11599	0.0249099	G	A	NA	0.0563259	2.6652e-06	853.775
rs11597105	10	6512581		genus Ruminococcus gnavus group id.14376	0.114673	0.0250653	A	G	NA	0.0556296	6.94864e-06	842.599
rs11864644	16	433078		genus Ruminococcus gnavus group id.14376	-0.139804	0.0318253	T	C	NA	0.034507	5.00876e-06	511.229
rs75416973	1	172809633		genus Dialister id.2183	0.0727223	0.016451	A	G	NA	0.129142	9.46085e-06	2121.18
rs764177	3	45809449		genus Dialister id.2183	-0.0601454	0.0135366	C	A	NA	0.190736	9.60771e-06	3371.32
rs10938938	4	23294359		genus Dialister id.2183	0.0773514	0.0170915	A	G	NA	0.119644	7.37055e-06	1943.97
rs2435610	7	150890034		genus Dialister id.2183	0.0647132	0.0143314	A	C	NA	0.170167	5.93267e-06	2933.2
rs11166701	8	138295725		genus Dialister id.2183	-0.0655301	0.013186	G	A	NA	0.201014	5.50744e-07	3598.68
rs76680460	9	25447080		genus Dialister id.2183	-0.161296	0.0364332	G	A	NA	0.0263304	8.19219e-06	386.815
rs4747450	10	23199653		genus Dialister id.2183	0.0668509	0.0147685	C	A	NA	0.160243	5.83727e-06	2729.5
rs517089	11	10967286		genus Dialister id.2183	0.076227	0.0170411	T	A	NA	0.120353	5.1363e-06	1957.07
rs4753063	11	92267129		genus Dialister id.2183	0.0596297	0.0130052	A	G	NA	0.206642	4.8568e-06	3725.68
rs10138457	14	102458052		genus Dialister id.2183	-0.113054	0.0261933	T	C	NA	0.0509415	7.88116e-06	767.778
rs11071887	15	32955095		genus Dialister id.2183	0.0662403	0.0146315	T	C	NA	0.163258	5.91412e-06	2790.87
rs2314294	16	9336862		genus Dialister id.2183	0.0865932	0.0193719	T	C	NA	0.0931338	8.07904e-06	1469
rs3765837	1	210628449		genus Gordonibacter id.821	-0.190729	0.0433608	T	G	NA	0.0185891	7.16902e-06	270.934
rs72939513	1	83136096		genus Gordonibacter id.821	-0.21399	0.0490592	A	G	NA	0.0145215	7.98197e-06	210.776
rs13412653	2	30158494		genus Gordonibacter id.821	0.107597	0.0239228	A	C	NA	0.06107	8.61133e-06	930.362
rs76287110	3	187450354		genus Gordonibacter id.821	-0.242965	0.0466177	A	T	NA	0.0160824	1.67487e-07	233.802
rs35042269	4	8142607		genus Gordonibacter id.821	-0.180293	0.0403296	C	A	NA	0.0214884	8.10849e-06	314.12
rs72714787	4	136768501		genus Gordonibacter id.821	0.181405	0.0377102	C	A	NA	0.0245773	1.42889e-06	360.412
rs322296	7	136937189		genus Gordonibacter id.821	0.17869	0.037722	G	A	NA	0.0245619	4.0242e-06	360.18
rs71545975	7	47144505		genus Gordonibacter id.821	-0.153972	0.0338918	A	G	NA	0.0304272	7.03947e-06	448.89
rs117347059	7	129433205		genus Gordonibacter id.821	-0.128261	0.0285123	G	C	NA	0.042992	9.16706e-06	642.583
rs768830	7	18970607		genus Gordonibacter id.821	-0.149852	0.0333315	A	G	NA	0.0314588	7.75586e-06	464.602
rs4596722	9	88787144		genus Gordonibacter id.821	-0.102908	0.0231571	G	A	NA	0.0651754	9.0567e-06	997.265
rs61934597	12	131024079		genus Gordonibacter id.821	-0.172495	0.0388567	C	T	NA	0.0231483	8.36681e-06	338.96
rs7294633	12	29024534		genus Gordonibacter id.821	-0.12867	0.0249946	T	C	NA	0.0559448	3.43764e-07	847.656
rs7220558	17	10148653		genus Gordonibacter id.821	0.116884	0.0234834	A	T	NA	0.0633767	6.70641e-07	967.882
rs16955299	17	52957210		genus Gordonibacter id.821	-0.196423	0.0433538	G	A	NA	0.0185951	6.37016e-06	271.023
rs13376554	1	67595108		genus Anaerostipes id.1991	0.197389	0.0458642	A	T	NA	0.0166151	7.72058e-06	241.679
rs2396460	2	228018671		genus Anaerostipes id.1991	0.0512653	0.0109555	C	T	NA	0.291197	2.91092e-06	5876.51
rs62157625	2	142774333		genus Anaerostipes id.1991	0.088573	0.0185548	T	C	NA	0.101517	1.44907e-06	1616.17
rs6726833	2	39351569		genus Anaerostipes id.1991	-0.0877497	0.0189408	C	A	NA	0.0974216	3.32216e-06	1543.93
rs2014785	3	171100102		genus Anaerostipes id.1991	0.0515687	0.0112199	T	C	NA	0.277635	4.68058e-06	5497.62
rs6854026	4	169690814		genus Anaerostipes id.1991	0.0508482	0.0109075	C	T	NA	0.293766	3.1958e-06	5949.91
rs7823228	8	128397494		genus Anaerostipes id.1991	0.0621085	0.0136614	C	G	NA	0.187267	5.84198e-06	3295.88
rs6474958	9	1582701		genus Anaerostipes id.1991	0.0500065	0.0112001	G	A	NA	0.278617	6.74481e-06	5524.59
rs3900776	9	13525082		genus Anaerostipes id.1991	-0.110013	0.0236302	G	A	NA	0.0625917	2.74764e-06	955.093
rs2804244	10	117383184		genus Anaerostipes id.1991	0.053089	0.0110983	G	A	NA	0.283752	2.04052e-06	5666.74
rs10502061	11	105615253		genus Anaerostipes id.1991	0.0835752	0.0192017	A	G	NA	0.0947922	7.93542e-06	1497.9
rs7193624	16	77574020		genus Anaerostipes id.1991	-0.0750642	0.0150723	T	C	NA	0.153848	5.35476e-07	2600.77
rs60983350	17	2850737		genus Anaerostipes id.1991	-0.0539901	0.0116575	G	A	NA	0.257182	4.42059e-06	4952.4
rs78735375	19	1497547		genus Anaerostipes id.1991	-0.137429	0.0305304	A	C	NA	0.0374962	5.33384e-06	557.239
rs62215703	21	25873624		genus Anaerostipes id.1991	0.0644965	0.0136702	G	A	NA	0.187026	1.9777e-06	3290.66
rs72640280	1	11943792		class Lentisphaeria id.2250	0.220207	0.0486196	A	G	NA	0.0147853	5.18036e-06	214.662
rs73113483	3	6223568		class Lentisphaeria id.2250	-0.131217	0.0288713	T	A	NA	0.0419294	8.66343e-06	626.007
rs2731834	5	94720245		class Lentisphaeria id.2250	-0.109438	0.023693	G	C	NA	0.0622604	4.24356e-06	949.701
rs11770843	7	146795379		class Lentisphaeria id.2250	0.109431	0.0234879	C	T	NA	0.0633524	1.9073e-06	967.486
rs62570196	9	111086170		class Lentisphaeria id.2250	-0.21635	0.0439866	C	T	NA	0.0180639	1.07924e-06	263.139
rs2031282	13	20687179		class Lentisphaeria id.2250	0.122368	0.0270329	A	G	NA	0.0478263	4.38258e-06	718.469
rs17114848	15	25162535		class Lentisphaeria id.2250	0.152377	0.0324332	G	A	NA	0.0332256	4.05864e-06	491.592
rs1002941	15	101242690		class Lentisphaeria id.2250	-0.105025	0.0233484	A	G	NA	0.0641117	8.14836e-06	979.876
rs77599476	20	61394262		class Lentisphaeria id.2250	0.230292	0.0480168	A	G	NA	0.0151588	1.86132e-06	220.169
rs2825714	21	21023966		class Lentisphaeria id.2250	-0.13741	0.0289246	A	G	NA	0.0417751	1.72211e-06	623.601
rs80319214	2	4015933		family Enterobacteriaceae id.3469	0.0990404	0.0215877	C	G	NA	0.0749962	6.95312e-06	1159.72
rs2374342	2	42133542		family Enterobacteriaceae id.3469	0.0582927	0.0126195	C	A	NA	0.219466	4.51617e-06	4021.92
rs111229068	11	2563450		family Enterobacteriaceae id.3469	0.110561	0.0241719	A	T	NA	0.0598178	3.65359e-06	910.072
rs11026530	11	22379097		family Enterobacteriaceae id.3469	0.0822408	0.0186379	T	C	NA	0.100614	9.42692e-06	1600.18
rs79757635	13	110840418		family Enterobacteriaceae id.3469	0.0758597	0.0171286	C	A	NA	0.119126	9.31859e-06	1934.43
rs61973590	14	27718039		family Enterobacteriaceae id.3469	-0.0605392	0.0133696	C	G	NA	0.195531	8.53532e-06	3476.67
rs35673018	16	54327745		family Enterobacteriaceae id.3469	0.0899642	0.0202934	G	A	NA	0.0848676	7.63115e-06	1326.53
rs4792380	17	13521040		family Enterobacteriaceae id.3469	0.115598	0.0257683	A	T	NA	0.0526357	9.48965e-06	794.732
rs504442	18	55145547		family Enterobacteriaceae id.3469	0.084159	0.0189479	T	G	NA	0.0973486	5.17095e-06	1542.65
rs78143293	18	57672335		family Enterobacteriaceae id.3469	-0.0848521	0.0170415	A	G	NA	0.120347	1.19564e-06	1956.96
rs62210023	20	55340092		family Enterobacteriaceae id.3469	0.0606754	0.0130125	A	G	NA	0.20641	3.13163e-06	3720.42
rs57872228	1	200418805		order Lactobacillales id.1800	-0.0688415	0.0146994	C	T	NA	0.161753	2.5825e-06	2760.18
rs1595463	2	231723657		order Lactobacillales id.1800	0.0479749	0.0108801	C	A	NA	0.295247	7.44355e-06	5992.48
rs1962325	3	4800550		order Lactobacillales id.1800	-0.0546878	0.0115069	G	C	NA	0.263958	1.96232e-06	5129.68
rs74663707	3	184371224		order Lactobacillales id.1800	0.0982594	0.0224613	C	T	NA	0.0692759	8.39557e-06	1064.68
rs76717940	3	94153993		order Lactobacillales id.1800	0.160943	0.0327	T	A	NA	0.0326856	6.55315e-07	483.333
rs111552159	4	184681021		order Lactobacillales id.1800	0.128854	0.0287397	C	G	NA	0.0423143	8.30807e-06	632.007
rs11730038	4	98049499		order Lactobacillales id.1800	-0.0605384	0.0129052	G	A	NA	0.209856	5.09742e-06	3799.04
rs77558518	5	174173171		order Lactobacillales id.1800	-0.106466	0.0223484	A	G	NA	0.0699776	1.67436e-06	1076.27
rs74352383	6	67570929		order Lactobacillales id.1800	-0.103396	0.021758	T	A	NA	0.0738268	1.88027e-06	1140.19
rs78938557	7	36349586		order Lactobacillales id.1800	0.10553	0.0233581	T	C	NA	0.0640585	2.31089e-06	979.006
rs2952251	8	10143164		order Lactobacillales id.1800	0.0629317	0.0124177	G	A	NA	0.226657	3.36457e-07	4192.32
rs12797734	11	8332350		order Lactobacillales id.1800	0.0571279	0.0127113	T	C	NA	0.216308	7.76515e-06	3948.06
rs11110282	12	100585559		order Lactobacillales id.1800	-0.10239	0.0217849	A	G	NA	0.0736446	3.95667e-06	1137.16
rs9581006	13	24973509		order Lactobacillales id.1800	-0.22583	0.0469228	T	C	NA	0.0158739	1.76596e-06	230.723
rs11627423	14	33200623		order Lactobacillales id.1800	0.0499263	0.0109744	C	A	NA	0.290195	5.08757e-06	5848.02
rs2370083	14	97526750		order Lactobacillales id.1800	-0.08054	0.0180992	G	T	NA	0.106692	8.33489e-06	1708.4
rs35344081	16	991253		order Lactobacillales id.1800	0.0642442	0.0127358	G	A	NA	0.215476	4.16064e-07	3928.72
rs4028634	17	40835649		order Lactobacillales id.1800	-0.0532915	0.01101	C	T	NA	0.288322	1.34806e-06	5794.97
rs34989881	19	51959855		order Lactobacillales id.1800	0.113479	0.0246452	A	G	NA	0.0575423	4.09355e-06	873.339
rs78848836	1	53773248		genus Lachnospiraceae UCG001 id.11321	-0.118868	0.0259753	A	G	NA	0.0518001	3.38174e-06	781.427
rs12131224	1	166199362		genus Lachnospiraceae UCG001 id.11321	0.117095	0.02591	C	T	NA	0.0520615	7.39861e-06	785.587
rs2050911	1	82384407		genus Lachnospiraceae UCG001 id.11321	0.0751466	0.0153934	G	A	NA	0.147497	1.10647e-06	2474.82
rs79476906	1	108102470		genus Lachnospiraceae UCG001 id.11321	-0.087088	0.0197008	T	A	NA	0.0900501	8.27428e-06	1415.55
rs437876	3	42568440		genus Lachnospiraceae UCG001 id.11321	0.0784637	0.0144768	T	C	NA	0.166766	7.16556e-08	2862.84
rs985416	3	148269083		genus Lachnospiraceae UCG001 id.11321	-0.0970258	0.0181807	T	C	NA	0.105738	1.45589e-07	1691.31
rs9403580	6	145006780		genus Lachnospiraceae UCG001 id.11321	0.107801	0.0229777	C	T	NA	0.0661971	3.46785e-06	1014.01
rs62496417	7	96965504		genus Lachnospiraceae UCG001 id.11321	-0.0748504	0.0165681	T	G	NA	0.127323	5.87503e-06	2086.94
rs7341608	8	56839500		genus Lachnospiraceae UCG001 id.11321	-0.0784757	0.0177648	T	C	NA	0.110747	9.48135e-06	1781.41
rs573933	9	14477851		genus Lachnospiraceae UCG001 id.11321	-0.107898	0.0232346	T	C	NA	0.0647413	3.10506e-06	990.164
rs10815577	9	7273249		genus Lachnospiraceae UCG001 id.11321	-0.0683706	0.0143691	C	G	NA	0.169275	1.71502e-06	2914.69
rs2371284	12	56256262		genus Lachnospiraceae UCG001 id.11321	0.0761893	0.0170127	C	T	NA	0.120755	7.55962e-06	1964.5
rs4981345	14	21455973		genus Lachnospiraceae UCG001 id.11321	-0.0681973	0.0149831	T	C	NA	0.155686	6.08597e-06	2637.56
rs74034332	16	79092359		genus Lachnospiraceae UCG001 id.11321	0.168045	0.0382637	G	A	NA	0.0238714	3.3335e-06	349.807
rs7213933	17	36155074		genus Lachnospiraceae UCG001 id.11321	-0.0816269	0.01838	T	A	NA	0.103457	9.01675e-06	1650.62
rs8104225	19	13962924		genus Lachnospiraceae UCG001 id.11321	0.0892098	0.0197665	A	G	NA	0.0894524	8.04211e-06	1405.23
rs12125734	1	103732214		genus Ruminococcaceae UCG004 id.11362	0.133972	0.0257416	G	T	NA	0.0527449	2.09426e-07	796.473
rs550351	1	18676399		genus Ruminococcaceae UCG004 id.11362	0.078587	0.018003	A	C	NA	0.107836	9.43127e-06	1728.92
rs7569771	2	239846337		genus Ruminococcaceae UCG004 id.11362	-0.075914	0.0170308	A	G	NA	0.120499	8.1197e-06	1959.76
rs9818949	3	197683751		genus Ruminococcaceae UCG004 id.11362	-0.0859927	0.0188671	T	G	NA	0.0981842	5.38828e-06	1557.33
rs6769553	3	54427795		genus Ruminococcaceae UCG004 id.11362	0.0849743	0.0157451	A	G	NA	0.140981	7.91061e-08	2347.55
rs511258	3	169966722		genus Ruminococcaceae UCG004 id.11362	-0.0757474	0.0162475	G	A	NA	0.132397	4.52054e-06	2182.81
rs3800154	6	2119329		genus Ruminococcaceae UCG004 id.11362	-0.0797959	0.0177639	A	C	NA	0.110758	6.11575e-06	1781.61
rs11961899	6	132887921		genus Ruminococcaceae UCG004 id.11362	-0.0707825	0.0161381	G	A	NA	0.134198	9.18015e-06	2217.1
rs2248146	7	24791998		genus Ruminococcaceae UCG004 id.11362	0.0689452	0.0153649	T	C	NA	0.148045	8.19993e-06	2485.61
rs872501	8	139253064		genus Ruminococcaceae UCG004 id.11362	0.116125	0.025946	G	A	NA	0.0519172	5.80805e-06	783.289
rs10976229	9	7317307		genus Ruminococcaceae UCG004 id.11362	0.095976	0.0214554	T	G	NA	0.0759239	7.04482e-06	1175.24
rs7123615	11	15771251		genus Ruminococcaceae UCG004 id.11362	-0.0786157	0.0179592	C	G	NA	0.108362	7.09186e-06	1738.39
rs638542	1	109845252		order Mollicutes RF9 id.11579	0.070592	0.0157049	A	G	NA	0.141704	5.17285e-06	2361.57
rs12566890	1	61850864		order Mollicutes RF9 id.11579	-0.103134	0.0241775	T	G	NA	0.0597901	8.11204e-06	909.623
rs62188991	2	177374176		order Mollicutes RF9 id.11579	-0.110864	0.0241355	G	C	NA	0.0599983	5.26708e-06	912.994
rs13100746	3	165846506		order Mollicutes RF9 id.11579	0.0638979	0.0142685	C	T	NA	0.17167	7.28853e-06	2964.49
rs3932485	3	184193482		order Mollicutes RF9 id.11579	0.0626209	0.0141623	C	T	NA	0.174255	9.92865e-06	3018.53
rs76373661	3	3771148		order Mollicutes RF9 id.11579	0.0908218	0.0202986	G	A	NA	0.0848242	5.15941e-06	1325.78
rs7706512	5	17443654		order Mollicutes RF9 id.11579	-0.0657351	0.0138979	A	G	NA	0.180948	2.27206e-06	3160.09
rs10071529	5	176287195		order Mollicutes RF9 id.11579	-0.125105	0.0278674	C	G	NA	0.0450048	8.6441e-06	674.086
rs7801843	7	4105705		order Mollicutes RF9 id.11579	-0.0869495	0.0194509	A	G	NA	0.0923788	9.46891e-06	1455.88
rs17235252	7	82536037		order Mollicutes RF9 id.11579	-0.122002	0.0255463	T	C	NA	0.0535545	2.15879e-06	809.39
rs11779863	8	15406830		order Mollicutes RF9 id.11579	-0.0772768	0.0172171	G	A	NA	0.117905	6.68852e-06	1911.94
rs7853673	9	116711241		order Mollicutes RF9 id.11579	0.0624389	0.0139833	A	G	NA	0.178744	6.73256e-06	3113.23
rs114184530	9	116018011		order Mollicutes RF9 id.11579	-0.154545	0.0339992	T	C	NA	0.0302353	7.87499e-06	445.97
rs515984	10	3521459		order Mollicutes RF9 id.11579	0.0875451	0.0190685	C	T	NA	0.0961211	6.61363e-06	1521.13
rs949341	11	112386785		order Mollicutes RF9 id.11579	-0.0656602	0.0147216	A	G	NA	0.161266	7.73286e-06	2750.27
rs74603314	14	46519718		order Mollicutes RF9 id.11579	0.230767	0.0489701	T	C	NA	0.0145744	2.27641e-06	211.555
rs739151	22	42741466		order Mollicutes RF9 id.11579	-0.0652658	0.0139773	G	C	NA	0.178898	3.09286e-06	3116.49
rs12760724	1	214031969		family Lachnospiraceae id.1987	-0.0484566	0.0107934	A	C	NA	0.30001	7.26742e-06	6130.57
rs12562372	1	117031337		family Lachnospiraceae id.1987	-0.0515295	0.01067	G	T	NA	0.306989	1.42945e-06	6336.37
rs13005175	2	232469722		family Lachnospiraceae id.1987	-0.0993483	0.0218395	G	A	NA	0.0732768	8.37067e-06	1131.03
rs959845	4	186906801		family Lachnospiraceae id.1987	0.0493666	0.0107801	T	C	NA	0.30075	5.16952e-06	6152.21
rs2159863	4	10245354		family Lachnospiraceae id.1987	-0.0585831	0.0128742	A	G	NA	0.210868	3.69556e-06	3822.25
rs2910921	5	32348593		family Lachnospiraceae id.1987	-0.160302	0.035832	C	T	NA	0.0272214	8.41977e-06	400.27
rs11755180	6	161957425		family Lachnospiraceae id.1987	-0.049227	0.0104894	C	G	NA	0.317651	2.6898e-06	6658.89
rs146660815	6	46664437		family Lachnospiraceae id.1987	-0.215114	0.0476778	T	C	NA	0.0153752	6.53236e-06	223.36
rs11979110	7	130436459		family Lachnospiraceae id.1987	-0.0500924	0.0105069	T	C	NA	0.316594	1.81844e-06	6626.46
rs11139361	9	72179847		family Lachnospiraceae id.1987	-0.0494463	0.0110503	C	T	NA	0.286222	4.26265e-06	5735.86
rs79086868	9	133791605		family Lachnospiraceae id.1987	0.0776723	0.0164472	T	C	NA	0.129202	3.01426e-06	2122.3
rs35524804	9	100113683		family Lachnospiraceae id.1987	-0.0607481	0.0125216	T	C	NA	0.222911	2.44997e-06	4103.17
rs3127230	10	103392503		family Lachnospiraceae id.1987	-0.0503537	0.0112201	C	T	NA	0.277625	6.20326e-06	5497.35
rs11841382	13	38004672		family Lachnospiraceae id.1987	-0.0718128	0.017462	G	T	NA	0.114621	9.57767e-06	1851.79
rs9929145	16	76559184		family Lachnospiraceae id.1987	-0.125721	0.0245233	G	A	NA	0.0581158	2.83596e-07	882.58
rs112040820	17	80469064		family Lachnospiraceae id.1987	0.0549584	0.0117086	A	G	NA	0.254942	2.41835e-06	4894.51
rs7359994	19	29408858		family Lachnospiraceae id.1987	0.0503142	0.0112482	C	T	NA	0.276239	5.35895e-06	5459.44
rs10402491	19	13425799		family Lachnospiraceae id.1987	0.0661701	0.014851	C	T	NA	0.158468	7.58351e-06	2693.56
rs1205443	20	36876868		family Lachnospiraceae id.1987	0.0501415	0.0112157	A	G	NA	0.277843	7.28836e-06	5503.32
rs16861661	1	18501459		genus Lactobacillus id.1837	-0.183147	0.038148	G	A	NA	0.0240164	1.27809e-06	351.984
rs11674854	2	28903275		genus Lactobacillus id.1837	-0.0852686	0.0176504	C	T	NA	0.112187	1.59199e-06	1807.5
rs12693845	2	199312684		genus Lactobacillus id.1837	-0.0805447	0.0177429	C	T	NA	0.11102	8.96314e-06	1786.36
rs1530559	2	135755629		genus Lactobacillus id.1837	0.0804001	0.0178207	G	A	NA	0.110053	4.93106e-06	1768.87
rs77478751	3	173151665		genus Lactobacillus id.1837	-0.219886	0.0475759	A	G	NA	0.0154411	7.32706e-06	224.333
rs62314653	4	109896462		genus Lactobacillus id.1837	0.187692	0.0394585	C	A	NA	0.0224476	2.24383e-06	328.464
rs75127669	6	151027636		genus Lactobacillus id.1837	0.139784	0.0310414	C	A	NA	0.0362718	6.83439e-06	538.359
rs768253	8	69010103		genus Lactobacillus id.1837	-0.079195	0.0171791	T	G	NA	0.118427	4.24766e-06	1921.54
rs7399658	13	23834968		genus Lactobacillus id.1837	-0.107134	0.0221883	G	A	NA	0.0709911	3.12097e-06	1093.05
rs328312	16	73890910		genus Lactobacillus id.1837	0.0815092	0.0169441	T	A	NA	0.121735	1.40618e-06	1982.65
rs921925	19	6928017		genus Lactobacillus id.1837	0.0985077	0.0203229	A	C	NA	0.0846214	9.71673e-07	1322.32
rs6092149	20	54192992		genus Lactobacillus id.1837	-0.0801344	0.017149	A	T	NA	0.118843	3.29041e-06	1929.21
rs12566890	1	61850864		phylum Tenericutes id.3919	-0.101147	0.0230978	T	G	NA	0.0655104	3.65098e-06	1002.75
rs3768491	1	109965986		phylum Tenericutes id.3919	0.0681052	0.0149061	G	A	NA	0.157298	4.2335e-06	2669.98
rs11890098	2	157532549		phylum Tenericutes id.3919	0.074438	0.0153389	A	G	NA	0.148547	9.56577e-07	2495.51
rs2464826	7	79490250		phylum Tenericutes id.3919	0.0944239	0.0211806	A	C	NA	0.0779068	8.39499e-06	1208.53
rs10108398	8	59440824		phylum Tenericutes id.3919	0.0769142	0.0153953	G	A	NA	0.14746	1.09001e-06	2474.11
rs72901605	11	47103877		phylum Tenericutes id.3919	-0.0841852	0.0178119	T	C	NA	0.110162	3.25792e-06	1770.83
rs78169027	11	108439087		phylum Tenericutes id.3919	-0.108283	0.0237289	A	G	NA	0.0620721	5.87611e-06	946.64
rs4885016	13	73170489		phylum Tenericutes id.3919	0.0819606	0.0181628	C	T	NA	0.105946	7.26993e-06	1695.04
rs74603314	14	46519718		phylum Tenericutes id.3919	0.221639	0.0462918	T	C	NA	0.0163096	1.5569e-06	237.161
rs17214486	14	97159674		phylum Tenericutes id.3919	0.06099	0.0135623	C	A	NA	0.190014	6.60861e-06	3355.56
rs28537087	15	95309676		phylum Tenericutes id.3919	0.0820873	0.0188312	G	A	NA	0.0985589	8.07402e-06	1563.93
rs6043847	20	16259524		phylum Tenericutes id.3919	-0.114937	0.0248606	T	C	NA	0.0565495	4.55481e-06	857.367
rs11126162	2	68086034		phylum Proteobacteria id.2375	-0.0770689	0.0187079	T	C	NA	0.0998623	9.25977e-06	1586.9
rs12467198	2	124872681		phylum Proteobacteria id.2375	0.0498267	0.011138	C	T	NA	0.281733	6.30667e-06	5610.59
rs6707783	2	52053891		phylum Proteobacteria id.2375	0.0849594	0.0187782	C	T	NA	0.099116	8.08593e-06	1573.74
rs922773	3	66318042		phylum Proteobacteria id.2375	-0.0803778	0.0157851	C	T	NA	0.140268	3.67959e-07	2333.73
rs11715072	3	53720793		phylum Proteobacteria id.2375	-0.0519289	0.0115246	G	A	NA	0.263148	6.90415e-06	5108.31
rs2347697	7	134388240		phylum Proteobacteria id.2375	0.0502281	0.0108968	G	T	NA	0.294343	4.26914e-06	5966.47
rs74757828	8	89541526		phylum Proteobacteria id.2375	0.0951285	0.0216921	A	T	NA	0.074276	9.2506e-06	1147.69
rs72771021	10	13841631		phylum Proteobacteria id.2375	0.141726	0.0309242	C	T	NA	0.0365473	7.18092e-06	542.603
rs2532663	10	119247234		phylum Proteobacteria id.2375	0.125578	0.0258034	A	G	NA	0.0524926	7.4681e-07	792.452
rs10750258	11	123997498		phylum Proteobacteria id.2375	0.0491248	0.010824	C	A	NA	0.298316	8.71907e-06	6081.24
rs4340090	12	130331764		phylum Proteobacteria id.2375	-0.0668162	0.0153387	C	T	NA	0.148551	9.9901e-06	2495.59
rs312757	17	68347701		phylum Proteobacteria id.2375	0.0517269	0.0112854	G	C	NA	0.274421	4.83905e-06	5409.92
rs12150865	19	43505320		phylum Proteobacteria id.2375	0.0511615	0.0106407	C	T	NA	0.308682	1.54085e-06	6386.91
rs3890996	22	20301800		phylum Proteobacteria id.2375	0.0474614	0.0105645	G	T	NA	0.313151	6.94656e-06	6521.54
rs16843578	1	171903885		genus Romboutsia id.11347	-0.0875276	0.0196779	C	T	NA	0.0902598	5.08124e-06	1419.17
rs75987356	2	16066705		genus Romboutsia id.11347	-0.129578	0.0280454	G	A	NA	0.0444353	6.70795e-06	665.16
rs114398731	5	57229635		genus Romboutsia id.11347	-0.131039	0.0293815	G	C	NA	0.0404859	7.95848e-06	603.545
rs9389266	6	135411737		genus Romboutsia id.11347	0.0722815	0.0162353	T	G	NA	0.132596	9.38469e-06	2186.59
rs28603357	7	106406824		genus Romboutsia id.11347	-0.214911	0.0474739	T	C	NA	0.0155075	8.52236e-06	225.313
rs34302036	7	78136725		genus Romboutsia id.11347	-0.0550261	0.0120835	G	A	NA	0.239368	5.87665e-06	4501.42
rs62504452	7	145760298		genus Romboutsia id.11347	-0.0710048	0.0156654	A	G	NA	0.142419	4.65833e-06	2375.48
rs10279978	7	5319387		genus Romboutsia id.11347	-0.0622202	0.0127675	A	G	NA	0.214408	1.17009e-06	3903.91
rs10091895	8	3391361		genus Romboutsia id.11347	-0.0649918	0.0145501	T	C	NA	0.16509	6.61592e-06	2828.38
rs75200530	8	5088054		genus Romboutsia id.11347	-0.190644	0.0421065	T	G	NA	0.019713	5.06559e-06	287.646
rs61841503	10	17019559		genus Romboutsia id.11347	0.092888	0.0171454	G	A	NA	0.118893	3.99595e-08	1930.12
rs7109293	11	133834657		genus Romboutsia id.11347	0.0919112	0.0205738	A	G	NA	0.0825701	6.98361e-06	1287.38
rs11221428	11	99665050		genus Romboutsia id.11347	-0.0726779	0.0158263	T	C	NA	0.139538	6.48649e-06	2319.63
rs77702691	13	88725540		genus Romboutsia id.11347	-0.094406	0.0208544	A	G	NA	0.080363	7.3697e-06	1249.96
rs9567264	13	32720756		genus Romboutsia id.11347	0.0580018	0.0127495	C	T	NA	0.215013	5.75692e-06	3917.97
rs12741784	1	50088819		family Veillonellaceae id.2172	-0.0621452	0.0119266	C	T	NA	0.245708	1.28493e-07	4659.47
rs6692542	1	244391618		family Veillonellaceae id.2172	-0.0534397	0.0118254	G	A	NA	0.249931	8.67981e-06	4766.25
rs1442060	4	46366067		family Veillonellaceae id.2172	0.0514024	0.0112125	A	G	NA	0.278001	4.50671e-06	5507.67
rs2175069	4	23317124		family Veillonellaceae id.2172	0.0526752	0.0114886	G	A	NA	0.2648	4.63554e-06	5151.92
rs12186441	5	132646303		family Veillonellaceae id.2172	0.208096	0.0453999	G	A	NA	0.0169567	4.52856e-06	246.733
rs2561116	5	38348199		family Veillonellaceae id.2172	-0.083617	0.0187159	T	G	NA	0.099777	7.88515e-06	1585.4
rs6909981	6	75534152		family Veillonellaceae id.2172	-0.0638696	0.0141765	C	T	NA	0.173906	5.47621e-06	3011.21
rs61264131	6	139188534		family Veillonellaceae id.2172	0.202367	0.0464388	A	C	NA	0.0162065	6.74544e-06	235.637
rs9345168	6	92380922		family Veillonellaceae id.2172	-0.0509102	0.0113253	A	C	NA	0.272491	8.48887e-06	5357.62
rs12668619	7	21637810		family Veillonellaceae id.2172	0.055301	0.0117654	A	G	NA	0.252487	2.57365e-06	4831.44
rs4263802	8	138319508		family Veillonellaceae id.2172	-0.050942	0.0114921	A	G	NA	0.264638	7.45006e-06	5147.66
rs1447205	8	41231597		family Veillonellaceae id.2172	0.0520689	0.0115656	C	G	NA	0.261286	7.34903e-06	5059.37
rs75768969	13	101617913		family Veillonellaceae id.2172	-0.0703773	0.0156855	C	G	NA	0.142055	7.19234e-06	2368.39
rs114889439	13	61597625		family Veillonellaceae id.2172	-0.253809	0.0539169	A	G	NA	0.0120227	6.19028e-06	174.065
rs79535861	13	38326692		family Veillonellaceae id.2172	0.100666	0.0207016	A	C	NA	0.0815538	1.57688e-06	1270.13
rs2585520	13	78785141		family Veillonellaceae id.2172	-0.0904972	0.0200428	G	T	NA	0.0870032	5.26926e-06	1363.09
rs111810795	14	102897930		family Veillonellaceae id.2172	-0.0867108	0.0180573	C	T	NA	0.107188	1.72926e-06	1717.29
rs4461038	15	78546996		family Veillonellaceae id.2172	0.0554965	0.0119467	G	A	NA	0.244881	3.73474e-06	4638.72
rs4797169	18	462180		family Veillonellaceae id.2172	0.0587799	0.0128297	T	C	NA	0.212334	4.49345e-06	3855.97
rs1693340	18	30208691		family Veillonellaceae id.2172	0.0818934	0.018245	T	C	NA	0.104994	9.25273e-06	1678.01
rs11700976	21	35576123		family Veillonellaceae id.2172	0.0503337	0.0113763	C	A	NA	0.270053	9.2538e-06	5291.96
rs6657302	1	85585609		genus Parabacteroides id.954	-0.10452	0.0225521	T	C	NA	0.0687192	9.75708e-06	1055.49
rs72893646	2	38037203		genus Parabacteroides id.954	-0.0715594	0.0156668	A	T	NA	0.142394	8.83385e-06	2374.98
rs115602804	3	191572365		genus Parabacteroides id.954	0.10308	0.0222736	G	A	NA	0.0704484	1.93059e-06	1084.06
rs114567323	3	52354847		genus Parabacteroides id.954	0.186478	0.0405199	T	C	NA	0.021287	5.65484e-06	311.112
rs3860755	5	169360155		genus Parabacteroides id.954	0.0558784	0.0116625	G	C	NA	0.256962	1.71325e-06	4946.69
rs11965579	6	165969505		genus Parabacteroides id.954	0.162824	0.0381863	G	C	NA	0.0239683	8.86584e-06	351.261
rs4236095	6	47368687		genus Parabacteroides id.954	-0.0761961	0.0157042	A	G	NA	0.141716	1.93143e-06	2361.82
rs60884758	9	2217340		genus Parabacteroides id.954	-0.0702667	0.0142249	C	T	NA	0.172724	5.7069e-07	2986.49
rs7298818	12	56396953		genus Parabacteroides id.954	0.0888832	0.0200902	C	T	NA	0.0865931	8.53631e-06	1356.05
rs17141986	16	7045276		genus Parabacteroides id.954	-0.0500303	0.0111459	C	G	NA	0.281334	7.27411e-06	5599.53
rs16851319	1	203308383		family Desulfovibrionaceae id.3169	-0.0732697	0.0150964	G	C	NA	0.153357	2.39651e-06	2590.97
rs2692012	1	203991605		family Desulfovibrionaceae id.3169	-0.114231	0.0253568	G	A	NA	0.0543579	1.5639e-06	822.231
rs3935584	2	233929283		family Desulfovibrionaceae id.3169	-0.0525838	0.0115757	C	T	NA	0.26083	6.78141e-06	5047.43
rs72647048	8	57865378		family Desulfovibrionaceae id.3169	-0.0770089	0.017089	T	C	NA	0.119679	9.60882e-06	1944.62
rs17791387	9	81834426		family Desulfovibrionaceae id.3169	-0.0729251	0.0154381	A	G	NA	0.146644	2.09677e-06	2458.05
rs112381107	9	15269705		family Desulfovibrionaceae id.3169	0.211435	0.0456962	C	T	NA	0.0167375	2.81877e-06	243.489
rs11599763	10	11855599		family Desulfovibrionaceae id.3169	0.0555931	0.0117493	C	T	NA	0.253179	2.49701e-06	4849.19
rs7164160	15	96159374		family Desulfovibrionaceae id.3169	-0.0574455	0.0129468	A	T	NA	0.20851	7.34345e-06	3768.24
rs9928243	16	71541641		family Desulfovibrionaceae id.3169	-0.0541732	0.0117819	C	A	NA	0.25178	4.48477e-06	4813.37
rs4506934	17	2856662		family Desulfovibrionaceae id.3169	-0.0943381	0.020138	C	T	NA	0.0861825	3.16046e-06	1349.02
rs6058181	20	33694801		family Desulfovibrionaceae id.3169	0.0834742	0.0166111	C	T	NA	0.126665	2.69911e-07	2074.59
rs2838334	21	45064961		family Desulfovibrionaceae id.3169	0.0571419	0.012423	G	A	NA	0.226464	3.82375e-06	4187.7
rs9725395	1	85205632		family Defluviitaleaceae id.1924	-0.138357	0.0295185	A	G	NA	0.040111	3.41374e-06	597.723
rs1582238	1	118723685		family Defluviitaleaceae id.1924	-0.0801923	0.0167061	C	T	NA	0.125228	1.692e-06	2047.69
rs4677103	3	72207794		family Defluviitaleaceae id.1924	0.0977203	0.0197033	A	G	NA	0.0900272	9.42193e-07	1415.15
rs17051335	4	122202910		family Defluviitaleaceae id.1924	-0.134314	0.0292201	C	T	NA	0.0409344	4.58121e-06	610.517
rs72731813	4	147414743		family Defluviitaleaceae id.1924	-0.149751	0.0293415	C	T	NA	0.0405964	2.75778e-07	605.262
rs28696126	7	79734541		family Defluviitaleaceae id.1924	0.107106	0.0238173	T	A	NA	0.0616122	5.56327e-06	939.165
rs540220	9	93331308		family Defluviitaleaceae id.1924	0.123954	0.0289814	C	T	NA	0.0416115	9.48135e-06	621.053
rs112893842	9	8786663		family Defluviitaleaceae id.1924	0.110761	0.0232545	T	C	NA	0.0646305	2.7503e-06	988.353
rs4344384	10	66407366		family Defluviitaleaceae id.1924	-0.0708803	0.0156121	T	G	NA	0.143393	5.86017e-06	2394.45
rs1908593	18	59026148		family Defluviitaleaceae id.1924	0.070223	0.0156601	T	C	NA	0.142516	7.85905e-06	2377.36
rs55658617	21	41811003		family Defluviitaleaceae id.1924	0.177314	0.0361844	T	C	NA	0.0266937	1.40608e-06	392.299
rs9608282	22	24804081		family Defluviitaleaceae id.1924	0.139014	0.0299429	T	G	NA	0.038982	4.60829e-06	580.216
rs35961441	1	240929774		family Porphyromonadaceae id.943	0.0915257	0.0207306	A	C	NA	0.0813257	8.37394e-06	1266.26
rs17065783	3	62035586		family Porphyromonadaceae id.943	-0.059133	0.0122235	A	G	NA	0.233916	1.79349e-06	4367.59
rs12486680	3	191568066		family Porphyromonadaceae id.943	0.0984639	0.0218573	A	C	NA	0.0731575	4.29082e-06	1129.04
rs3111851	3	189854046		family Porphyromonadaceae id.943	-0.0581896	0.0121147	G	C	NA	0.238137	2.19498e-06	4471.02
rs864093	4	149825977		family Porphyromonadaceae id.943	-0.0527939	0.0117499	A	C	NA	0.253153	9.59798e-06	4848.52
rs6953849	7	69251692		family Porphyromonadaceae id.943	0.0718149	0.0150724	A	G	NA	0.153846	2.44478e-06	2600.73
rs10858364	9	138076081		family Porphyromonadaceae id.943	0.055316	0.012085	G	T	NA	0.239309	4.31062e-06	4499.95
rs10119172	9	2233969		family Porphyromonadaceae id.943	-0.0737324	0.014259	C	G	NA	0.171899	1.32425e-07	2969.26
rs10762312	10	71571863		family Porphyromonadaceae id.943	0.052368	0.0118814	A	G	NA	0.247581	8.70362e-06	4706.67
rs7330827	13	23531802		family Porphyromonadaceae id.943	-0.103842	0.0237355	T	C	NA	0.0620376	8.04896e-06	946.078
rs1980561	14	63386516		family Porphyromonadaceae id.943	-0.0485289	0.0109284	A	G	NA	0.292643	8.9454e-06	5917.76
rs35233670	17	63750903		family Porphyromonadaceae id.943	-0.0473576	0.010602	T	C	NA	0.31094	7.90988e-06	6454.71
rs79968172	1	240503826		genus Ruminiclostridium6 id.11356	0.11614	0.0243083	G	A	NA	0.0591483	1.66054e-06	899.247
rs792058	2	5548605		genus Ruminiclostridium6 id.11356	0.0554234	0.0125423	G	A	NA	0.222176	8.57946e-06	4085.77
rs35362464	4	36478011		genus Ruminiclostridium6 id.11356	0.0720077	0.0165387	C	A	NA	0.127776	8.99146e-06	2095.46
rs73176030	7	101271282		genus Ruminiclostridium6 id.11356	0.058665	0.013208	T	C	NA	0.200345	7.28887e-06	3583.71
rs11992182	8	79766499		genus Ruminiclostridium6 id.11356	0.0625299	0.0137876	A	C	NA	0.183855	4.64836e-06	3222.29
rs116969552	10	128214403		genus Ruminiclostridium6 id.11356	-0.166823	0.0376681	A	G	NA	0.0246323	9.15946e-06	361.238
rs10829821	10	132651293		genus Ruminiclostridium6 id.11356	-0.097606	0.0216072	T	C	NA	0.0748609	3.47144e-06	1157.46
rs663262	11	86179076		genus Ruminiclostridium6 id.11356	0.13498	0.0310715	C	T	NA	0.0362016	3.39414e-06	537.277
rs77193512	11	40289063		genus Ruminiclostridium6 id.11356	0.0736533	0.0153163	A	G	NA	0.148986	1.29587e-06	2504.17
rs9555756	13	111703249		genus Ruminiclostridium6 id.11356	-0.0804138	0.0176692	A	C	NA	0.111948	7.10133e-06	1803.17
rs1756364	14	20954661		genus Ruminiclostridium6 id.11356	0.0999189	0.0197169	G	T	NA	0.0899031	2.53653e-07	1413.01
rs71414120	14	56938952		genus Ruminiclostridium6 id.11356	0.200894	0.0406434	T	G	NA	0.0211579	1.07696e-06	309.184
rs1871858	15	61047117		genus Ruminiclostridium6 id.11356	-0.105422	0.0237274	C	G	NA	0.06208	9.11612e-06	946.767
rs61060922	16	72136154		genus Ruminiclostridium6 id.11356	0.15913	0.0322283	T	G	NA	0.0336494	1.08648e-06	498.081
rs72991535	18	76018244		genus Ruminiclostridium6 id.11356	0.135604	0.0295174	T	G	NA	0.040114	4.9537e-06	597.769
rs67479537	19	10115515		genus Ruminiclostridium6 id.11356	0.118994	0.026487	T	C	NA	0.049818	9.30208e-06	749.958
rs2548459	19	49209339		genus Ruminiclostridium6 id.11356	0.0554866	0.0122755	C	T	NA	0.231939	6.40206e-06	4319.52
rs112205261	1	9136139		genus Eggerthella id.819	-0.188618	0.0403613	T	C	NA	0.0214547	3.34649e-06	313.616
rs3851328	2	45453805		genus Eggerthella id.819	0.107774	0.0236527	G	T	NA	0.0624727	4.1759e-06	953.156
rs6430926	2	141337454		genus Eggerthella id.819	-0.0879736	0.0197127	T	C	NA	0.0899414	8.37124e-06	1413.67
rs13070736	3	20807454		genus Eggerthella id.819	-0.121331	0.0272024	A	C	NA	0.0472321	7.61921e-06	709.1
rs2877457	4	70483957		genus Eggerthella id.819	-0.093486	0.0210208	G	A	NA	0.0790958	9.02714e-06	1228.56
rs2240838	7	38335954		genus Eggerthella id.819	-0.0980582	0.0197653	G	A	NA	0.0894633	7.36207e-07	1405.42
rs1784446	11	102461599		genus Eggerthella id.819	-0.0907728	0.0198096	A	G	NA	0.0890636	5.2313e-06	1398.52
rs67490567	15	65691324		genus Eggerthella id.819	0.108495	0.0245457	T	C	NA	0.0580097	8.94211e-06	880.87
rs4985746	17	17098213		genus Eggerthella id.819	-0.110522	0.0247653	A	G	NA	0.0569855	5.71465e-06	864.378
rs76663501	20	55647869		genus Eggerthella id.819	0.175349	0.0378576	C	T	NA	0.0243863	4.8257e-06	357.54
rs2223081	21	29778032		genus Eggerthella id.819	-0.102572	0.0221108	A	G	NA	0.0714896	3.88893e-06	1101.32
rs166849	2	200778866		order NB1n id.3953	-0.0911053	0.0202239	A	G	NA	0.0854519	7.73891e-06	1336.51
rs13385922	2	234081324		order NB1n id.3953	0.0929494	0.0201348	T	C	NA	0.0862099	3.96826e-06	1349.49
rs267959	5	10737802		order NB1n id.3953	-0.0988612	0.0209676	G	A	NA	0.0794977	2.61993e-06	1235.34
rs13219468	6	68934648		order NB1n id.3953	0.115344	0.0236958	G	C	NA	0.0622457	1.40637e-06	949.462
rs60583455	7	1321675		order NB1n id.3953	0.108934	0.021177	T	C	NA	0.0779333	2.59579e-07	1208.98
rs2172426	8	18229020		order NB1n id.3953	0.10212	0.0198947	T	C	NA	0.0883033	3.17424e-07	1385.43
rs55921101	10	127094261		order NB1n id.3953	-0.109245	0.0236201	A	T	NA	0.0626453	4.32136e-06	955.965
rs7911787	10	98619568		order NB1n id.3953	-0.223071	0.0470232	G	T	NA	0.0158062	3.38821e-06	229.723
rs11251024	10	2095726		order NB1n id.3953	0.104201	0.0206737	G	A	NA	0.081774	6.62796e-07	1273.86
rs11606187	11	91589600		order NB1n id.3953	-0.154539	0.0326288	A	G	NA	0.0328284	3.30583e-06	485.516
rs9542068	13	70306831		order NB1n id.3953	0.0990709	0.0218149	T	C	NA	0.0734421	6.52334e-06	1133.78
rs72671304	14	39425971		order NB1n id.3953	0.172322	0.0370028	T	C	NA	0.025526	3.79577e-06	374.688
rs60775321	15	97318671		order NB1n id.3953	-0.0962425	0.0213842	T	C	NA	0.0764303	7.10461e-06	1183.73
rs4383094	15	81694972		order NB1n id.3953	-0.149188	0.0320662	C	T	NA	0.0339904	4.28134e-06	503.307
rs2930903	19	887824		order NB1n id.3953	0.0908335	0.0209434	C	G	NA	0.0796815	6.84353e-06	1238.45
rs8126061	20	3405239		order NB1n id.3953	-0.159135	0.0351904	T	C	NA	0.028223	7.36326e-06	415.427
rs62190261	2	230943099		genus Christensenellaceae R 7group id.11283	0.0958394	0.0214723	A	C	NA	0.0758044	8.74017e-06	1173.24
rs10461257	4	156131004		genus Christensenellaceae R 7group id.11283	-0.0551969	0.0122069	A	G	NA	0.234553	6.50744e-06	4383.12
rs79150079	5	29352420		genus Christensenellaceae R 7group id.11283	0.121547	0.0270977	C	A	NA	0.0475978	9.41803e-06	714.865
rs62467127	7	118096925		genus Christensenellaceae R 7group id.11283	0.114108	0.0251983	C	T	NA	0.0550439	3.25364e-06	833.211
rs892686	9	83043376		genus Christensenellaceae R 7group id.11283	0.0514099	0.011136	A	G	NA	0.281834	3.96862e-06	5613.4
rs78521377	10	126448374		genus Christensenellaceae R 7group id.11283	0.124992	0.0274797	C	T	NA	0.0462837	5.60673e-06	694.17
rs17081797	18	67555560		genus Christensenellaceae R 7group id.11283	-0.0904325	0.0204253	A	G	NA	0.0837751	3.34033e-06	1307.89
rs73952017	18	1779609		genus Christensenellaceae R 7group id.11283	-0.0862164	0.0194354	C	T	NA	0.0925262	8.45766e-06	1458.44
rs60954665	19	35883736		genus Christensenellaceae R 7group id.11283	0.049815	0.0110787	T	G	NA	0.284757	7.13181e-06	5694.79
rs999354	19	34076956		genus Christensenellaceae R 7group id.11283	0.0580248	0.0117185	T	A	NA	0.254512	7.00697e-07	4883.42
rs62132810	19	49279227		genus Christensenellaceae R 7group id.11283	-0.0828853	0.0179623	A	G	NA	0.108325	5.66709e-06	1737.72
rs10803434	1	14238305		class Alphaproteobacteria id.2379	-0.0692742	0.0148866	A	T	NA	0.157711	3.55435e-06	2678.29
rs76784716	2	169033340		class Alphaproteobacteria id.2379	0.133271	0.0267738	A	G	NA	0.0487564	5.09143e-07	733.158
rs34569731	2	75630344		class Alphaproteobacteria id.2379	-0.0705145	0.0157564	G	A	NA	0.140779	7.37921e-06	2343.64
rs17061716	3	59982336		class Alphaproteobacteria id.2379	0.0927341	0.0207569	G	C	NA	0.0811198	9.33254e-06	1262.77
rs55876211	3	84471266		class Alphaproteobacteria id.2379	-0.080811	0.0184159	C	T	NA	0.103054	7.53633e-06	1643.45
rs62285697	3	176407911		class Alphaproteobacteria id.2379	0.0805256	0.0180912	C	T	NA	0.106787	9.75933e-06	1710.09
rs9813022	3	13726736		class Alphaproteobacteria id.2379	-0.0751277	0.0153867	A	G	NA	0.147625	1.05334e-06	2477.35
rs140912403	9	95517807		class Alphaproteobacteria id.2379	-0.160677	0.0317708	C	T	NA	0.0346255	6.20369e-07	513.047
rs7960664	12	89471235		class Alphaproteobacteria id.2379	-0.0969489	0.0215149	A	G	NA	0.0755045	8.84301e-06	1168.22
rs12977163	19	28641647		class Alphaproteobacteria id.2379	0.0690234	0.0153829	G	C	NA	0.147698	7.14184e-06	2478.79
rs12566247	1	43767569		genus Intestinimonas id.2062	0.0637084	0.0135355	T	A	NA	0.190767	2.19053e-06	3372
rs716604	2	6514088		genus Intestinimonas id.2062	0.0818068	0.0165992	A	G	NA	0.126846	8.56624e-07	2077.99
rs72982915	2	140898088		genus Intestinimonas id.2062	0.183158	0.0402743	C	T	NA	0.0215474	4.91157e-06	315.002
rs2276760	3	150620956		genus Intestinimonas id.2062	-0.0685233	0.0152546	A	G	NA	0.150193	7.84061e-06	2528.06
rs11928843	3	17187915		genus Intestinimonas id.2062	0.0607331	0.0132035	A	G	NA	0.200481	4.20572e-06	3586.76
rs62240188	3	10611142		genus Intestinimonas id.2062	0.130074	0.0267179	G	A	NA	0.0489606	2.20308e-06	736.387
rs994794	4	114608814		genus Intestinimonas id.2062	-0.141905	0.0315074	G	C	NA	0.0352068	7.305e-06	521.975
rs2731794	5	17209391		genus Intestinimonas id.2062	0.120632	0.0257529	C	T	NA	0.0526987	1.91743e-06	795.736
rs6934519	6	67200802		genus Intestinimonas id.2062	0.0692373	0.0151154	C	T	NA	0.152972	8.56959e-06	2583.29
rs62427239	6	155737906		genus Intestinimonas id.2062	0.162658	0.0367647	C	A	NA	0.0258577	9.40503e-06	379.686
rs10262702	7	66890843		genus Intestinimonas id.2062	0.0918017	0.0194885	T	C	NA	0.0920227	2.06072e-06	1449.7
rs1859797	7	22007303		genus Intestinimonas id.2062	0.060368	0.0131793	G	A	NA	0.201218	4.1223e-06	3603.27
rs17067892	8	3763540		genus Intestinimonas id.2062	0.107194	0.0250013	C	T	NA	0.0559148	6.37926e-06	847.175
rs11258178	10	13124513		genus Intestinimonas id.2062	0.0660742	0.0134139	A	G	NA	0.194241	6.982e-07	3448.21
rs12226153	11	94364293		genus Intestinimonas id.2062	-0.151142	0.0306922	A	G	NA	0.0371019	5.12165e-07	551.154
rs1000888	13	23343542		genus Intestinimonas id.2062	-0.0585038	0.013219	C	G	NA	0.200011	9.71292e-06	3576.25
rs7170984	15	93819735		genus Intestinimonas id.2062	-0.0658116	0.0140767	T	C	NA	0.17638	2.98353e-06	3063.24
rs4784055	16	58818770		genus Intestinimonas id.2062	-0.175324	0.038599	T	C	NA	0.0234585	8.71806e-07	343.611
rs2930225	16	85327902		genus Intestinimonas id.2062	-0.0729524	0.0152948	T	G	NA	0.149405	1.34623e-06	2512.46
rs4113676	20	6218922		genus Intestinimonas id.2062	-0.218507	0.0490152	A	C	NA	0.0145476	7.41635e-06	211.16
rs1990708	2	206654123		genus Senegalimassilia id.11160	-0.109619	0.0247785	A	C	NA	0.0569248	8.90574e-06	863.402
rs13383270	2	220831701		genus Senegalimassilia id.11160	-0.0774679	0.017084	C	G	NA	0.119749	6.03949e-06	1945.91
rs10036909	5	127861692		genus Senegalimassilia id.11160	0.185519	0.0400881	C	T	NA	0.0217481	8.05434e-06	318
rs11787826	9	34332382		genus Senegalimassilia id.11160	0.081327	0.0171154	C	A	NA	0.11931	2.63463e-06	1937.81
rs57512504	13	19489214		genus Senegalimassilia id.11160	0.0819494	0.0172241	T	A	NA	0.117809	2.0332e-06	1910.18
rs2017373	14	34431996		genus Senegalimassilia id.11160	0.0782258	0.0176841	C	T	NA	0.11176	9.50298e-06	1799.75
rs72887800	17	74949284		genus Senegalimassilia id.11160	-0.0822462	0.0175721	T	A	NA	0.113189	2.41535e-06	1825.71
rs7225245	17	48379615		genus Senegalimassilia id.11160	-0.079173	0.0170421	A	G	NA	0.120339	4.18013e-06	1956.81
rs6681678	1	100248591		genus Ruminococcaceae NK4A214 group id.11358	0.100174	0.024	T	C	NA	0.0606777	9.0494e-06	924
rs11586410	1	157338888		genus Ruminococcaceae NK4A214 group id.11358	-0.0863422	0.0169937	G	A	NA	0.121025	3.66277e-07	1969.5
rs12731	2	239087912		genus Ruminococcaceae NK4A214 group id.11358	-0.0527684	0.0115053	A	G	NA	0.264032	4.87237e-06	5131.62
rs114244418	2	235430299		genus Ruminococcaceae NK4A214 group id.11358	-0.175266	0.0372779	C	G	NA	0.0251506	3.59153e-06	369.036
rs7573569	2	141897042		genus Ruminococcaceae NK4A214 group id.11358	0.107739	0.0233638	T	C	NA	0.0640272	3.23139e-06	978.496
rs10178772	2	235561254		genus Ruminococcaceae NK4A214 group id.11358	0.0714394	0.0162124	G	T	NA	0.132971	7.72449e-06	2193.72
rs13087692	3	84725039		genus Ruminococcaceae NK4A214 group id.11358	-0.0574623	0.012594	G	T	NA	0.220356	8.69221e-06	4042.83
rs147475196	3	26509287		genus Ruminococcaceae NK4A214 group id.11358	-0.133769	0.0295196	A	G	NA	0.040108	4.72498e-06	597.676
rs12642039	4	159932022		genus Ruminococcaceae NK4A214 group id.11358	0.0553003	0.0119397	C	T	NA	0.245169	3.43005e-06	4645.93
rs35559912	5	35288938		genus Ruminococcaceae NK4A214 group id.11358	-0.0925071	0.0203674	T	C	NA	0.0842521	4.89024e-06	1316.02
rs11241747	5	123846318		genus Ruminococcaceae NK4A214 group id.11358	-0.0533858	0.0120035	T	C	NA	0.242569	6.58977e-06	4580.9
rs73158814	7	132042135		genus Ruminococcaceae NK4A214 group id.11358	-0.109257	0.0227458	C	G	NA	0.0675537	2.19796e-06	1036.29
rs34576931	12	78373555		genus Ruminococcaceae NK4A214 group id.11358	-0.0873312	0.0194886	G	C	NA	0.0920218	4.71639e-06	1449.68
rs62027366	16	24073806		genus Ruminococcaceae NK4A214 group id.11358	0.0615389	0.0137612	T	C	NA	0.184561	6.58461e-06	3237.46
rs4814689	20	18030357		genus Ruminococcaceae NK4A214 group id.11358	-0.1083	0.0230708	C	T	NA	0.0656639	4.55187e-06	1005.27
rs136761	22	49796014		genus Ruminococcaceae NK4A214 group id.11358	0.0587521	0.0119155	A	G	NA	0.246166	8.15192e-07	4670.99
rs5994253	22	17793012		genus Ruminococcaceae NK4A214 group id.11358	-0.0811302	0.0157621	A	G	NA	0.140677	2.35185e-07	2341.67
rs4079028	1	202299085		genus Ruminococcaceae UCG009 id.11366	0.0915623	0.019936	C	T	NA	0.0879378	3.28246e-06	1379.14
rs61779334	1	39983022		genus Ruminococcaceae UCG009 id.11366	-0.138137	0.0292072	G	C	NA	0.0409706	1.94241e-06	611.079
rs138460696	2	66396776		genus Ruminococcaceae UCG009 id.11366	0.139274	0.0315794	A	G	NA	0.0350465	9.80844e-06	519.511
rs2192926	2	75512668		genus Ruminococcaceae UCG009 id.11366	-0.089048	0.0192989	A	G	NA	0.0938397	4.87742e-06	1481.29
rs12508214	4	7426937		genus Ruminococcaceae UCG009 id.11366	-0.0774649	0.0168937	C	T	NA	0.122462	4.75488e-06	1996.15
rs113006825	6	51803869		genus Ruminococcaceae UCG009 id.11366	-0.0928893	0.0208035	T	C	NA	0.0807568	7.97701e-06	1256.63
rs4708333	6	78106701		genus Ruminococcaceae UCG009 id.11366	-0.084033	0.0174757	T	G	NA	0.114441	1.56246e-06	1848.51
rs6952765	7	32001710		genus Ruminococcaceae UCG009 id.11366	0.0732099	0.0166777	G	A	NA	0.125655	8.13055e-06	2055.67
rs2058609	12	12970792		genus Ruminococcaceae UCG009 id.11366	-0.0816464	0.017472	G	A	NA	0.11449	3.12486e-06	1849.4
rs9558661	13	106650093		genus Ruminococcaceae UCG009 id.11366	-0.0897823	0.0200739	T	C	NA	0.0867338	7.00842e-06	1358.46
rs8009993	14	39306809		genus Ruminococcaceae UCG009 id.11366	-0.135936	0.0244857	G	C	NA	0.0582944	4.42181e-08	885.46
rs758191	16	1979831		genus Ruminococcaceae UCG009 id.11366	0.17702	0.0375113	T	G	NA	0.0248386	9.0099e-06	364.341
rs1550196	17	32786955		genus Ruminococcaceae UCG009 id.11366	-0.130842	0.0262478	A	G	NA	0.0507301	1.13287e-06	764.423
rs78410648	19	52399401		genus Ruminococcaceae UCG009 id.11366	0.120989	0.0277317	A	G	NA	0.0454463	9.67208e-06	681.014
rs12127733	1	234157721		genus Lachnospiraceae NC2004 group id.11316	0.115182	0.0246006	G	A	NA	0.0577511	3.10592e-06	876.703
rs3756315	5	149544722		genus Lachnospiraceae NC2004 group id.11316	-0.0883469	0.0188397	A	G	NA	0.09847	3.32583e-06	1562.36
rs12208226	6	22725908		genus Lachnospiraceae NC2004 group id.11316	-0.154739	0.0340372	C	A	NA	0.0301678	9.74833e-06	444.944
rs1928659	9	29334137		genus Lachnospiraceae NC2004 group id.11316	0.102522	0.0226445	T	C	NA	0.0681595	6.17234e-06	1046.27
rs1331592	9	122239986		genus Lachnospiraceae NC2004 group id.11316	-0.0948806	0.0208369	G	C	NA	0.0804981	5.34355e-06	1252.25
rs1929743	13	76829562		genus Lachnospiraceae NC2004 group id.11316	0.0837206	0.0190318	T	C	NA	0.0964922	9.05503e-06	1527.63
rs12863463	13	47512191		genus Lachnospiraceae NC2004 group id.11316	-0.156365	0.0345372	G	A	NA	0.0293007	6.03976e-06	431.768
rs117467633	17	21157406		genus Lachnospiraceae NC2004 group id.11316	-0.169687	0.0383169	T	C	NA	0.0238052	9.13314e-06	348.813
rs17067076	18	58229086		genus Lachnospiraceae NC2004 group id.11316	-0.154631	0.0352194	G	A	NA	0.0281766	5.61203e-06	414.723
rs6116753	20	5330700		genus Lachnospiraceae NC2004 group id.11316	0.0994748	0.0209139	G	A	NA	0.0799064	2.92247e-06	1242.24
rs6427992	1	203102563		family Acidaminococcaceae id.2166	0.0595857	0.01296	C	G	NA	0.208085	4.24326e-06	3758.56
rs74540770	3	186553389		family Acidaminococcaceae id.2166	-0.108969	0.0243533	G	A	NA	0.05893	7.0881e-06	895.719
rs78702810	3	18462531		family Acidaminococcaceae id.2166	-0.143755	0.0323244	T	C	NA	0.0334496	9.16474e-06	495.021
rs262812	6	158647999		family Acidaminococcaceae id.2166	-0.065675	0.0142257	T	C	NA	0.172705	3.24908e-06	2986.08
rs6923842	6	5723181		family Acidaminococcaceae id.2166	-0.0796106	0.0169192	T	C	NA	0.122093	2.21304e-06	1989.3
rs2933324	9	107117653		family Acidaminococcaceae id.2166	0.0662557	0.0140257	G	A	NA	0.177665	2.23676e-06	3090.38
rs6589457	11	114701288		family Acidaminococcaceae id.2166	-0.165911	0.0349516	G	A	NA	0.02861	2.3151e-06	421.29
rs45497800	20	61991833		family Acidaminococcaceae id.2166	-0.117863	0.0257351	T	C	NA	0.0527716	5.86422e-06	796.898
rs6660520	1	207003553		class Actinobacteria id.419	-0.0711483	0.0134495	G	A	NA	0.193214	1.10652e-07	3425.62
rs12049045	1	114665485		class Actinobacteria id.419	0.0510452	0.0114325	A	G	NA	0.267405	8.62621e-06	5221.11
rs1961273	2	137602926		class Actinobacteria id.419	0.0602969	0.0126047	C	T	NA	0.219982	1.75235e-06	4034.03
rs182549	2	136616754		class Actinobacteria id.419	-0.111489	0.012066	T	C	NA	0.240063	3.78966e-20	4518.61
rs6730157	2	135907088		class Actinobacteria id.419	0.107534	0.0119089	G	A	NA	0.246438	2.42661e-19	4677.86
rs1376754	2	161611969		class Actinobacteria id.419	0.0509242	0.0112503	G	A	NA	0.276136	6.71382e-06	5456.63
rs35564151	2	135372951		class Actinobacteria id.419	-0.05389	0.0114886	A	G	NA	0.2648	1.87141e-06	5151.92
rs11745923	5	475408		class Actinobacteria id.419	0.0563759	0.0115529	G	T	NA	0.26186	1.58132e-06	5074.45
rs7700479	5	18019549		class Actinobacteria id.419	-0.0769653	0.0173933	T	A	NA	0.115528	8.62144e-06	1868.36
rs857444	6	14617591		class Actinobacteria id.419	0.0509553	0.011539	C	T	NA	0.262492	8.92237e-06	5091.03
rs961091	7	95654718		class Actinobacteria id.419	0.0501255	0.011255	G	A	NA	0.275906	8.67601e-06	5450.34
rs80083040	8	65654844		class Actinobacteria id.419	0.155784	0.0348017	T	G	NA	0.028857	8.62105e-06	425.035
rs1515761	10	126110032		class Actinobacteria id.419	-0.0762317	0.0169884	C	T	NA	0.121101	4.96364e-06	1970.9
rs4945008	11	71221248		class Actinobacteria id.419	-0.0540741	0.0121393	G	A	NA	0.237173	5.39237e-06	4447.29
rs10841473	12	20378911		class Actinobacteria id.419	-0.0583765	0.0123353	G	C	NA	0.229695	2.59358e-06	4265.28
rs7322849	13	112859829		class Actinobacteria id.419	0.0944467	0.0192976	T	C	NA	0.0938524	6.20798e-07	1481.51
rs12899991	15	49208992		class Actinobacteria id.419	-0.0719923	0.0154661	T	A	NA	0.146113	4.02819e-06	2447.64
rs72767435	15	94852795		class Actinobacteria id.419	-0.126352	0.0273626	T	C	NA	0.0466807	2.56803e-06	700.416
rs8047955	16	81776768		class Actinobacteria id.419	-0.0575816	0.0116762	G	A	NA	0.256359	8.3372e-07	4931.09
rs11655079	17	75348675		class Actinobacteria id.419	-0.0560674	0.0124286	T	C	NA	0.22626	5.92516e-06	4182.82
rs134366	22	35567355		class Actinobacteria id.419	-0.111877	0.023501	A	G	NA	0.0632818	1.50428e-06	966.335
rs12740451	1	95178974		genus Roseburia id.2012	0.0697527	0.0153607	T	C	NA	0.148125	7.3426e-06	2487.21
rs302266	1	194183650		genus Roseburia id.2012	-0.0777312	0.0172985	T	C	NA	0.116798	8.12587e-06	1891.61
rs6445851	3	57116228		genus Roseburia id.2012	0.0497336	0.0108158	A	G	NA	0.298768	3.5272e-06	6094.39
rs116270582	4	119349		genus Roseburia id.2012	-0.153844	0.0329324	T	A	NA	0.0322259	1.19525e-06	476.309
rs2943022	5	89598914		genus Roseburia id.2012	0.0493786	0.0106763	T	C	NA	0.306627	4.11405e-06	6325.59
rs78753150	5	144135655		genus Roseburia id.2012	0.0968739	0.0214067	A	C	NA	0.0762698	9.98321e-06	1181.04
rs329182	5	125076494		genus Roseburia id.2012	0.0690327	0.0152884	T	C	NA	0.14953	5.90147e-06	2514.93
rs28040	5	96018066		genus Roseburia id.2012	0.0565693	0.0126792	G	C	NA	0.217404	9.26147e-06	3973.64
rs75326254	6	166170836		genus Roseburia id.2012	-0.104628	0.0230897	C	T	NA	0.0655564	7.50205e-06	1003.51
rs6930661	6	12774611		genus Roseburia id.2012	-0.0961587	0.0204975	C	T	NA	0.083186	2.47942e-06	1297.86
rs4748237	10	16051097		genus Roseburia id.2012	0.0488326	0.0106404	G	C	NA	0.308699	4.67218e-06	6387.43
rs75820970	10	79277321		genus Roseburia id.2012	-0.232125	0.0481562	C	G	NA	0.0150712	1.47798e-07	218.877
rs16910295	11	12009569		genus Roseburia id.2012	-0.0980434	0.020957	T	C	NA	0.0795781	2.91112e-06	1236.7
rs2160994	12	50650057		genus Roseburia id.2012	-0.0550687	0.0112481	C	T	NA	0.276244	9.6984e-07	5459.58
rs9300744	13	103117486		genus Roseburia id.2012	-0.0588452	0.0126228	C	T	NA	0.219351	4.75116e-06	4019.22
rs55858165	15	86512809		genus Roseburia id.2012	0.179284	0.0404954	A	C	NA	0.0213128	9.98964e-06	311.497
rs57466170	15	37859065		genus Roseburia id.2012	0.0741405	0.0171601	C	T	NA	0.118689	8.30099e-06	1926.37
rs2034589	16	8307948		genus Roseburia id.2012	0.0629765	0.0123489	G	C	NA	0.22919	5.01164e-07	4253.1
rs12566975	1	185091351		genus Lachnoclostridium id.11308	-0.0468097	0.0105787	T	C	NA	0.312311	9.57194e-06	6496.1
rs1528479	2	167244051		genus Lachnoclostridium id.11308	0.0497799	0.0111919	A	G	NA	0.279026	9.63984e-06	5535.82
rs615997	3	23037786		genus Lachnoclostridium id.11308	0.0511752	0.0106491	T	C	NA	0.308195	2.0268e-06	6372.35
rs62285313	3	177470032		genus Lachnoclostridium id.11308	0.0864203	0.0181565	A	G	NA	0.10602	1.58332e-06	1696.36
rs1031599	3	66725825		genus Lachnoclostridium id.11308	0.078627	0.0175644	T	G	NA	0.113288	6.31379e-06	1827.51
rs3821998	4	38694566		genus Lachnoclostridium id.11308	-0.0864066	0.0192519	C	A	NA	0.0942985	6.72048e-06	1489.28
rs4738679	8	59370320		genus Lachnoclostridium id.11308	0.0520267	0.011404	A	G	NA	0.268743	4.41754e-06	5256.84
rs1997204	12	102046595		genus Lachnoclostridium id.11308	0.108075	0.0242022	C	T	NA	0.0596681	5.97077e-06	907.65
rs62028349	16	27217620		genus Lachnoclostridium id.11308	0.0469989	0.0105971	G	C	NA	0.311227	9.17044e-06	6463.37
rs72829893	17	46694541		genus Lachnoclostridium id.11308	0.117472	0.0268103	G	T	NA	0.0486237	5.57763e-06	731.061
rs78068103	17	13816159		genus Lachnoclostridium id.11308	0.0886199	0.0194248	A	G	NA	0.0926272	3.66522e-06	1460.19
rs2385421	18	19743455		genus Lachnoclostridium id.11308	0.0746186	0.0180734	A	G	NA	0.106997	7.13724e-06	1713.87
rs789029	18	1053252		genus Lachnoclostridium id.11308	-0.0641288	0.0137974	C	T	NA	0.183593	3.75327e-06	3216.68
rs6112314	20	19300846		genus Lachnoclostridium id.11308	-0.0561715	0.0108174	A	C	NA	0.29868	2.43215e-07	6091.82
rs16851659	1	230523039		order Gastranaerophilales id.1591	-0.0895168	0.0186555	G	C	NA	0.100424	1.27025e-06	1596.83
rs9864379	3	14306949		order Gastranaerophilales id.1591	-0.160521	0.0292752	T	C	NA	0.0407805	4.65876e-08	608.123
rs73074665	7	20010624		order Gastranaerophilales id.1591	0.164631	0.0356037	A	T	NA	0.0275716	3.62376e-06	405.566
rs113884518	9	24648997		order Gastranaerophilales id.1591	-0.20591	0.0455376	T	C	NA	0.0168543	7.7398e-06	245.217
rs4129395	9	115975389		order Gastranaerophilales id.1591	0.0904264	0.0185253	G	A	NA	0.101841	1.21742e-06	1621.9
rs1221147	9	122046549		order Gastranaerophilales id.1591	-0.126305	0.0279161	A	T	NA	0.0448479	4.85959e-06	671.626
rs367480	11	2937631		order Gastranaerophilales id.1591	0.0841649	0.0185948	A	G	NA	0.101081	7.52419e-06	1608.44
rs79790072	15	100747683		order Gastranaerophilales id.1591	0.226103	0.0488017	T	C	NA	0.0146751	3.5381e-06	213.039
rs8028558	15	62055753		order Gastranaerophilales id.1591	0.08346	0.0188504	A	G	NA	0.0983582	9.78228e-06	1560.39
rs11150282	16	80493705		order Gastranaerophilales id.1591	0.098235	0.0197127	T	C	NA	0.0899414	7.36055e-07	1413.67
rs28678345	17	53906328		order Gastranaerophilales id.1591	0.213083	0.0471377	T	C	NA	0.0157295	8.05954e-06	228.59
rs789069	18	1008278		order Gastranaerophilales id.1591	-0.10413	0.0234459	A	C	NA	0.0635796	6.5001e-06	971.191
rs10798999	1	34308917		genus Eubacterium hallii group id.11338	0.0601661	0.0126752	C	T	NA	0.217542	2.60555e-06	3976.84
rs17474256	1	104524676		genus Eubacterium hallii group id.11338	0.0810805	0.0184573	G	A	NA	0.102592	9.45453e-06	1635.25
rs6550770	3	23663416		genus Eubacterium hallii group id.11338	0.198087	0.0443545	C	T	NA	0.0177655	4.82303e-06	258.713
rs949971	3	110283389		genus Eubacterium hallii group id.11338	-0.0540164	0.0116101	T	G	NA	0.259286	3.29003e-06	5007.11
rs28584818	3	64664456		genus Eubacterium hallii group id.11338	0.126115	0.0268627	A	G	NA	0.0484342	4.43231e-06	728.067
rs138531890	3	195238086		genus Eubacterium hallii group id.11338	0.153138	0.0349456	A	G	NA	0.0286198	5.43063e-06	421.439
rs17074066	4	183709536		genus Eubacterium hallii group id.11338	-0.0813986	0.0189272	T	C	NA	0.0975616	9.3491e-06	1546.39
rs13116360	4	111885431		genus Eubacterium hallii group id.11338	0.154124	0.0297185	T	C	NA	0.0395729	2.9449e-07	589.374
rs60254196	7	148856720		genus Eubacterium hallii group id.11338	0.0522832	0.0111865	G	A	NA	0.279295	2.69675e-06	5543.24
rs10808115	7	100635375		genus Eubacterium hallii group id.11338	0.0504747	0.0109922	C	A	NA	0.289256	4.42446e-06	5821.39
rs10501370	11	58040621		genus Eubacterium hallii group id.11338	-0.115589	0.0252489	C	T	NA	0.0548235	5.41914e-06	829.682
rs78056098	11	123789877		genus Eubacterium hallii group id.11338	-0.0507411	0.0113758	G	T	NA	0.270077	8.2882e-06	5292.59
rs117748144	11	11771637		genus Eubacterium hallii group id.11338	-0.126582	0.028712	T	C	NA	0.042396	7.85995e-06	633.281
rs74018587	15	62014160		genus Eubacterium hallii group id.11338	0.208943	0.043822	C	T	NA	0.0181998	3.70254e-06	265.156
rs630939	18	48384463		genus Eubacterium hallii group id.11338	-0.0508914	0.0114352	C	T	NA	0.267279	9.15756e-06	5217.75
rs281379	19	49214274		genus Eubacterium hallii group id.11338	-0.0499523	0.0112153	A	G	NA	0.277863	9.32803e-06	5503.86
rs11184341	1	105422565		genus Akkermansia id.4037	-0.0655855	0.0142236	C	G	NA	0.172756	4.0635e-06	2987.15
rs61779207	1	41074472		genus Akkermansia id.4037	-0.0760539	0.0167769	G	A	NA	0.124173	6.32121e-06	2028
rs11729256	4	95027272		genus Akkermansia id.4037	0.0750473	0.0150184	T	C	NA	0.154955	6.58385e-07	2622.9
rs74542928	4	100544188		genus Akkermansia id.4037	0.112623	0.0236434	T	C	NA	0.0625219	1.4802e-06	953.956
rs9349825	6	56341481		genus Akkermansia id.4037	-0.0703407	0.0147133	A	G	NA	0.161448	2.59884e-06	2753.97
rs3995795	10	11389614		genus Akkermansia id.4037	0.0641175	0.0140999	C	T	NA	0.1758	5.21939e-06	3051.02
rs4242783	10	5064327		genus Akkermansia id.4037	-0.0685454	0.0147701	A	G	NA	0.160208	2.99799e-06	2728.79
rs4936098	11	130280667		genus Akkermansia id.4037	-0.0649225	0.0135934	G	A	NA	0.189145	1.1036e-06	3336.65
rs111862613	12	130309670		genus Akkermansia id.4037	0.0911199	0.0196748	T	C	NA	0.0902882	3.39234e-06	1419.66
rs12908520	15	97570657		genus Akkermansia id.4037	0.061772	0.0130954	G	A	NA	0.203805	2.2648e-06	3661.44
rs2602429	16	81063149		genus Akkermansia id.4037	-0.0745352	0.0156201	T	C	NA	0.143247	2.71569e-06	2391.58
rs117107102	18	49473635		genus Akkermansia id.4037	0.204406	0.0431629	A	G	NA	0.0187599	3.01141e-06	273.472
rs941682	20	31867840		genus Akkermansia id.4037	-0.0632957	0.0143777	G	A	NA	0.169072	9.17128e-06	2910.5
rs6679026	1	78619512		family Rhodospirillaceae id.2717	0.111984	0.0251088	T	C	NA	0.055437	9.94672e-06	839.511
rs72714493	1	92206218		family Rhodospirillaceae id.2717	0.0816858	0.0180791	A	G	NA	0.10693	7.3492e-06	1712.66
rs76784716	2	169033340		family Rhodospirillaceae id.2717	0.136049	0.0285767	A	G	NA	0.0427984	1.48988e-06	639.561
rs3754624	2	225633812		family Rhodospirillaceae id.2717	0.0971389	0.0200064	C	T	NA	0.08732	1.71479e-06	1368.53
rs9813022	3	13726736		family Rhodospirillaceae id.2717	-0.0842444	0.0163583	A	G	NA	0.13061	2.53122e-07	2148.91
rs55876211	3	84471266		family Rhodospirillaceae id.2717	-0.0911851	0.0196395	C	T	NA	0.0906131	2.86682e-06	1425.28
rs74354280	4	134192918		family Rhodospirillaceae id.2717	-0.0911896	0.0204907	C	T	NA	0.0832412	6.67298e-06	1298.79
rs1549633	5	27945645		family Rhodospirillaceae id.2717	0.0999312	0.0218634	A	C	NA	0.0731167	4.70392e-06	1128.36
rs1035406	5	119372737		family Rhodospirillaceae id.2717	-0.11354	0.0250863	G	A	NA	0.0555365	5.84454e-06	841.106
rs1923415	6	89268715		family Rhodospirillaceae id.2717	-0.0999238	0.0227326	A	G	NA	0.0676322	9.63696e-06	1037.59
rs7001029	8	131958403		family Rhodospirillaceae id.2717	0.117366	0.0261324	C	T	NA	0.0511792	5.34749e-06	771.554
rs11591293	10	113419797		family Rhodospirillaceae id.2717	0.0743184	0.0158724	G	T	NA	0.138729	2.67147e-06	2304.01
rs4278423	10	2670553		family Rhodospirillaceae id.2717	0.107529	0.0235725	T	C	NA	0.0628985	3.12018e-06	960.089
rs61933850	12	73139398		family Rhodospirillaceae id.2717	0.164808	0.0360647	G	A	NA	0.0268712	7.22587e-06	394.979
rs13336560	16	88554243		family Rhodospirillaceae id.2717	-0.0701719	0.0158061	C	T	NA	0.139895	9.17339e-06	2326.53
rs12977163	19	28641647		family Rhodospirillaceae id.2717	0.0730952	0.0163491	G	C	NA	0.130757	7.62588e-06	2151.69
rs4822789	22	27173098		family Rhodospirillaceae id.2717	0.0734321	0.0160521	G	C	NA	0.13564	7.00519e-06	2244.66
rs4428215	3	171947435		genus Oxalobacter id.2978	0.130293	0.0242237	G	A	NA	0.0595622	7.51069e-08	905.938
rs36057338	4	189935314		genus Oxalobacter id.2978	0.207847	0.0421439	G	T	NA	0.0196781	8.79812e-07	287.125
rs1569853	6	38550301		genus Oxalobacter id.2978	-0.138078	0.0296981	T	C	NA	0.0396273	3.64502e-06	590.218
rs6993398	8	115560689		genus Oxalobacter id.2978	0.127217	0.0278855	G	A	NA	0.0449464	7.12771e-06	673.17
rs10464997	8	20902693		genus Oxalobacter id.2978	0.137691	0.0294804	G	A	NA	0.0402147	3.29754e-06	599.333
rs12002250	9	19682558		genus Oxalobacter id.2978	0.217122	0.0466317	A	C	NA	0.0160727	1.41504e-06	233.66
rs736744	9	87514407		genus Oxalobacter id.2978	-0.117882	0.0211262	T	C	NA	0.0783085	2.57472e-08	1215.29
rs3862635	11	126582578		genus Oxalobacter id.2978	-0.172142	0.0394026	C	T	NA	0.0225114	9.18692e-06	329.418
rs11108500	12	96819204		genus Oxalobacter id.2978	-0.199099	0.0427327	A	G	NA	0.0191395	3.74283e-06	279.114
rs111966731	15	93941937		genus Oxalobacter id.2978	0.213114	0.047162	T	C	NA	0.0157133	7.29861e-06	228.351
rs6071435	20	59502888		genus Oxalobacter id.2978	-0.105512	0.021489	T	A	NA	0.0756867	1.07431e-06	1171.27
rs6000536	22	37421469		genus Oxalobacter id.2978	-0.130992	0.0253804	C	T	NA	0.0542569	2.06054e-07	820.614
rs6721459	2	67852836		family Peptostreptococcaceae id.2042	-0.0509823	0.0111975	G	A	NA	0.278747	5.07762e-06	5528.14
rs1520207	3	151781175		family Peptostreptococcaceae id.2042	-0.0525658	0.0112476	T	C	NA	0.276269	3.16548e-06	5460.25
rs10805326	4	14324623		family Peptostreptococcaceae id.2042	-0.0566637	0.012276	A	G	NA	0.23192	4.03395e-06	4319.06
rs4692811	4	171180190		family Peptostreptococcaceae id.2042	0.0642075	0.0126913	C	T	NA	0.21699	4.21124e-07	3963.96
rs117020988	7	46710977		family Peptostreptococcaceae id.2042	0.182411	0.0372126	C	T	NA	0.025239	1.02795e-06	370.366
rs76982728	7	44312824		family Peptostreptococcaceae id.2042	0.124203	0.0266923	T	C	NA	0.0490546	3.24056e-06	737.873
rs2644627	8	26726641		family Peptostreptococcaceae id.2042	-0.0558506	0.011224	C	G	NA	0.277432	6.3333e-07	5492.06
rs12377846	9	16786784		family Peptostreptococcaceae id.2042	-0.252	0.0511627	C	A	NA	0.013352	7.26256e-07	193.571
rs61841503	10	17019559		family Peptostreptococcaceae id.2042	0.0919658	0.0161331	G	A	NA	0.134281	9.80122e-09	2218.69
rs77540684	10	14650535		family Peptostreptococcaceae id.2042	0.106725	0.0245638	T	G	NA	0.0579243	8.13711e-06	879.493
rs9573937	13	77351196		family Peptostreptococcaceae id.2042	-0.0693637	0.0142907	A	G	NA	0.171137	1.70589e-06	2953.38
rs59865771	16	89246670		family Peptostreptococcaceae id.2042	-0.0573764	0.0127192	C	T	NA	0.216039	7.69024e-06	3941.81
rs1467258	17	38216487		family Peptostreptococcaceae id.2042	0.072584	0.0162321	G	A	NA	0.132649	7.89805e-06	2187.58
rs75819860	18	65324280		family Peptostreptococcaceae id.2042	0.126264	0.0268383	T	A	NA	0.0485223	2.48737e-06	729.459
rs12986312	19	17414138		family Peptostreptococcaceae id.2042	0.0571818	0.0125947	T	G	NA	0.220331	5.76713e-06	4042.25
rs59987323	22	37976422		family Peptostreptococcaceae id.2042	-0.0537078	0.011443	C	T	NA	0.266914	2.70085e-06	5208.05
rs11720390	3	94103591		genus Streptococcus id.1853	0.107024	0.0228121	G	A	NA	0.0671616	3.59484e-06	1029.85
rs6806351	3	132058723		genus Streptococcus id.1853	-0.0633829	0.0136647	T	C	NA	0.187177	4.93867e-06	3293.92
rs57646748	4	37452858		genus Streptococcus id.1853	-0.0907696	0.0200344	G	A	NA	0.0870761	5.47545e-06	1364.34
rs10028567	4	53657577		genus Streptococcus id.1853	-0.0921167	0.0191881	C	T	NA	0.0949266	7.30348e-06	1500.24
rs395407	5	169689604		genus Streptococcus id.1853	0.0792781	0.0173697	C	G	NA	0.115842	4.36506e-06	1874.11
rs77558518	5	174173171		genus Streptococcus id.1853	-0.103999	0.0229714	A	G	NA	0.0662334	4.70858e-06	1014.6
rs11764382	7	46774896		genus Streptococcus id.1853	-0.0695345	0.0143671	A	G	NA	0.169322	1.28632e-06	2915.67
rs17708276	8	10199548		genus Streptococcus id.1853	-0.0793955	0.0170628	A	G	NA	0.120047	3.04096e-06	1951.41
rs8191642	8	11640784		genus Streptococcus id.1853	-0.0604189	0.013671	G	A	NA	0.187004	8.09394e-06	3290.19
rs10448310	9	93556174		genus Streptococcus id.1853	-0.0517935	0.0111324	A	G	NA	0.282016	3.30704e-06	5618.46
rs71481756	10	8102404		genus Streptococcus id.1853	0.0931048	0.0207949	T	G	NA	0.0808236	6.51478e-06	1257.76
rs7916711	10	28588269		genus Streptococcus id.1853	0.102891	0.0217362	A	G	NA	0.0739749	2.717e-06	1142.67
rs1918540	11	131649446		genus Streptococcus id.1853	-0.059639	0.0128148	A	G	NA	0.212828	2.44068e-06	3867.37
rs11110281	12	100584014		genus Streptococcus id.1853	-0.137519	0.0227398	T	C	NA	0.0675894	2.58315e-09	1036.88
rs2370083	14	97526750		genus Streptococcus id.1853	-0.0816836	0.0185851	G	T	NA	0.101186	9.75237e-06	1610.31
rs72739637	15	41663393		genus Streptococcus id.1853	0.0959942	0.0193213	A	G	NA	0.0936223	1.03307e-06	1477.5
rs6563952	16	73391982		genus Streptococcus id.1853	-0.0827344	0.0180035	C	G	NA	0.10783	5.8213e-06	1728.81
rs4968759	17	61298020		genus Streptococcus id.1853	-0.0515109	0.0112068	A	G	NA	0.278284	3.7812e-06	5515.44
rs9903102	17	80576624		genus Streptococcus id.1853	-0.0709483	0.0155275	C	A	NA	0.14496	4.17994e-06	2425.05
rs9426473	1	4210455		genus Coprococcus2 id.11302	0.0727361	0.0161662	A	G	NA	0.133732	6.30681e-06	2208.21
rs6677933	1	112139008		genus Coprococcus2 id.11302	-0.0804405	0.0164216	C	T	NA	0.129605	1.185e-06	2129.91
rs61823518	1	223688236		genus Coprococcus2 id.11302	-0.0955381	0.0215724	A	C	NA	0.0751026	6.68252e-06	1161.5
rs12634070	3	180544880		genus Coprococcus2 id.11302	0.0736486	0.0164921	T	C	NA	0.128499	9.95108e-06	2109.06
rs72680320	4	131125786		genus Coprococcus2 id.11302	-0.0649382	0.013919	T	C	NA	0.1804	2.27117e-06	3148.41
rs10070053	5	34794789		genus Coprococcus2 id.11302	0.0594312	0.0135375	A	G	NA	0.190711	7.64874e-06	3370.77
rs6894272	5	33114638		genus Coprococcus2 id.11302	-0.113458	0.0253003	T	C	NA	0.054601	9.53213e-06	826.119
rs10121347	9	16806694		genus Coprococcus2 id.11302	0.0925805	0.0219459	C	G	NA	0.072568	8.31419e-06	1119.23
rs2482516	9	25554068		genus Coprococcus2 id.11302	0.0754415	0.0164619	C	T	NA	0.128971	4.72335e-06	2117.95
rs35890118	10	129715759		genus Coprococcus2 id.11302	-0.066536	0.0147661	A	G	NA	0.160295	8.25962e-06	2730.56
rs1958519	14	86833255		genus Coprococcus2 id.11302	0.0665288	0.0138558	T	A	NA	0.182049	1.57692e-06	3183.6
rs59936925	20	49266770		genus Coprococcus2 id.11302	0.117085	0.0233995	A	T	NA	0.063832	9.3754e-07	975.309
rs6656807	1	178945043		genus Veillonella id.2198	-0.0703062	0.0153954	G	A	NA	0.147459	5.49693e-06	2474.07
rs7645873	3	125544032		genus Veillonella id.2198	-0.0761385	0.0164228	T	A	NA	0.129586	3.11803e-06	2129.56
rs62376424	5	119914285		genus Veillonella id.2198	-0.0762216	0.0163499	C	T	NA	0.130744	3.65452e-06	2151.45
rs12679709	8	13253770		genus Veillonella id.2198	-0.0793499	0.0164818	C	G	NA	0.12866	1.77578e-06	2112.09
rs11141494	9	89306305		genus Veillonella id.2198	-0.0783421	0.0174393	G	A	NA	0.114919	9.74653e-06	1857.24
rs55807413	11	2956783		genus Veillonella id.2198	0.107329	0.0237633	A	G	NA	0.0618925	5.5143e-06	943.72
rs2013594	11	44302154		genus Veillonella id.2198	0.0720698	0.0155153	C	T	NA	0.145188	3.42129e-06	2429.51
rs11614532	12	129984555		genus Veillonella id.2198	0.0744538	0.0165214	G	C	NA	0.128044	7.1264e-06	2100.49
rs7359080	14	106939916		genus Veillonella id.2198	-0.135391	0.030352	C	A	NA	0.0379382	7.39895e-06	564.068
rs1882878	21	30010673		genus Veillonella id.2198	-0.0768966	0.0163908	A	G	NA	0.130092	2.98092e-06	2139.12
rs742016	22	45604800		genus Veillonella id.2198	-0.0688571	0.0149769	A	G	NA	0.155815	4.65693e-06	2640.14
rs11586026	1	83252771		genus Clostridium sensustricto1 id.1873	0.110967	0.0250498	A	T	NA	0.0556985	8.84993e-06	843.704
rs2817172	1	3041519		genus Clostridium sensustricto1 id.1873	0.058139	0.0124492	C	T	NA	0.225512	2.76656e-06	4164.97
rs11264403	1	155676492		genus Clostridium sensustricto1 id.1873	-0.139061	0.0334454	G	A	NA	0.0312449	7.7555e-06	461.341
rs12490337	3	111482845		genus Clostridium sensustricto1 id.1873	-0.0616879	0.0137581	C	G	NA	0.184644	7.49463e-06	3239.25
rs115807074	5	84997131		genus Clostridium sensustricto1 id.1873	-0.22736	0.0492575	A	G	NA	0.0144048	4.31688e-06	209.058
rs550843	6	165722832		genus Clostridium sensustricto1 id.1873	-0.0783246	0.0169209	T	C	NA	0.122069	2.05069e-06	1988.85
rs12341505	9	136710881		genus Clostridium sensustricto1 id.1873	0.0810718	0.0180121	G	A	NA	0.107727	4.8217e-06	1726.96
rs2795528	10	43270264		genus Clostridium sensustricto1 id.1873	-0.184315	0.0392204	G	A	NA	0.022721	2.72038e-06	332.557
rs116847295	12	43485015		genus Clostridium sensustricto1 id.1873	0.110021	0.0246032	C	T	NA	0.0577389	4.58121e-06	876.506
rs16851319	1	203308383		class Deltaproteobacteria id.3087	-0.0705516	0.0150849	G	C	NA	0.153591	5.67884e-06	2595.64
rs2692012	1	203991605		class Deltaproteobacteria id.3087	-0.110335	0.0253336	G	A	NA	0.0544575	3.14188e-06	823.824
rs3935584	2	233929283		class Deltaproteobacteria id.3087	-0.0523484	0.011566	C	T	NA	0.261268	7.50119e-06	5058.9
rs55744759	8	57867671		class Deltaproteobacteria id.3087	-0.0779693	0.0170738	A	G	NA	0.119892	7.31375e-06	1948.56
rs112381107	9	15269705		class Deltaproteobacteria id.3087	0.206594	0.0456908	C	T	NA	0.0167415	4.63052e-06	243.548
rs17791387	9	81834426		class Deltaproteobacteria id.3087	-0.0735881	0.0154246	A	G	NA	0.146901	1.60221e-06	2463.1
rs11599763	10	11855599		class Deltaproteobacteria id.3087	0.0544219	0.0117397	C	T	NA	0.253593	3.94121e-06	4859.82
rs1035691	11	10658735		class Deltaproteobacteria id.3087	0.055176	0.0121602	G	A	NA	0.236358	9.65162e-06	4427.29
rs62020470	15	96161065		class Deltaproteobacteria id.3087	-0.0585411	0.0129358	A	G	NA	0.208865	4.85087e-06	3776.35
rs9928243	16	71541641		class Deltaproteobacteria id.3087	-0.0538457	0.0117718	C	A	NA	0.252212	5.02077e-06	4824.42
rs4506934	17	2856662		class Deltaproteobacteria id.3087	-0.0936514	0.02012	C	T	NA	0.0863368	3.58889e-06	1351.66
rs17084793	18	69312914		class Deltaproteobacteria id.3087	-0.0710762	0.015953	G	A	NA	0.137331	5.6863e-06	2277.09
rs6058181	20	33694801		class Deltaproteobacteria id.3087	0.0825716	0.0165958	C	T	NA	0.126898	3.39555e-07	2078.97
rs2838334	21	45064961		class Deltaproteobacteria id.3087	0.0561722	0.0124124	G	A	NA	0.226851	5.44553e-06	4196.96
rs290833	1	97457427		order Erysipelotrichales id.2148	-0.0497374	0.0111376	T	G	NA	0.281753	8.02897e-06	5611.15
rs1884466	1	64139196		order Erysipelotrichales id.2148	-0.0475363	0.0106939	C	T	NA	0.305618	9.52708e-06	6295.63
rs2300774	3	195793712		order Erysipelotrichales id.2148	-0.0524152	0.0106784	A	G	NA	0.306506	8.95468e-07	6322
rs1074800	5	3002546		order Erysipelotrichales id.2148	-0.0492438	0.010887	G	A	NA	0.294873	6.14582e-06	5981.71
rs62504403	8	38803551		order Erysipelotrichales id.2148	0.0681159	0.0127883	C	T	NA	0.213711	1.12264e-07	3887.78
rs7826267	8	2954952		order Erysipelotrichales id.2148	0.0839071	0.0199131	G	T	NA	0.0881402	9.28453e-06	1382.62
rs10781552	10	133897233		order Erysipelotrichales id.2148	-0.0552212	0.0116074	C	T	NA	0.259407	2.33115e-06	5010.26
rs17530232	13	40385457		order Erysipelotrichales id.2148	0.10305	0.0224648	A	G	NA	0.0692543	2.79126e-06	1064.32
rs56970041	14	80357610		order Erysipelotrichales id.2148	0.0724145	0.0164471	T	G	NA	0.129203	5.40344e-06	2122.33
rs8003149	14	56156504		order Erysipelotrichales id.2148	0.0538798	0.0116888	C	T	NA	0.255807	4.08479e-06	4916.81
rs4078432	14	48997206		order Erysipelotrichales id.2148	0.0608929	0.0133764	T	C	NA	0.195332	4.23107e-06	3472.27
rs35161940	17	70327224		order Erysipelotrichales id.2148	-0.0806041	0.0167641	T	C	NA	0.124363	1.8451e-06	2031.54
rs7234058	18	5830507		order Erysipelotrichales id.2148	-0.0945759	0.0194091	T	C	NA	0.0927771	9.12347e-07	1462.8
rs3768491	1	109965986		class Mollicutes id.3920	0.0681052	0.0149061	G	A	NA	0.157298	4.2335e-06	2669.98
rs12566890	1	61850864		class Mollicutes id.3920	-0.101147	0.0230978	T	G	NA	0.0655104	3.65098e-06	1002.75
rs11890098	2	157532549		class Mollicutes id.3920	0.074438	0.0153389	A	G	NA	0.148547	9.56577e-07	2495.51
rs2464826	7	79490250		class Mollicutes id.3920	0.0944239	0.0211806	A	C	NA	0.0779068	8.39499e-06	1208.53
rs10108398	8	59440824		class Mollicutes id.3920	0.0769142	0.0153953	G	A	NA	0.14746	1.09001e-06	2474.11
rs72901605	11	47103877		class Mollicutes id.3920	-0.0841852	0.0178119	T	C	NA	0.110162	3.25792e-06	1770.83
rs78169027	11	108439087		class Mollicutes id.3920	-0.108283	0.0237289	A	G	NA	0.0620721	5.87611e-06	946.64
rs4885016	13	73170489		class Mollicutes id.3920	0.0819606	0.0181628	C	T	NA	0.105946	7.26993e-06	1695.04
rs74603314	14	46519718		class Mollicutes id.3920	0.221639	0.0462918	T	C	NA	0.0163096	1.5569e-06	237.161
rs17214486	14	97159674		class Mollicutes id.3920	0.06099	0.0135623	C	A	NA	0.190014	6.60861e-06	3355.56
rs28537087	15	95309676		class Mollicutes id.3920	0.0820873	0.0188312	G	A	NA	0.0985589	8.07402e-06	1563.93
rs6043847	20	16259524		class Mollicutes id.3920	-0.114937	0.0248606	T	C	NA	0.0565495	4.55481e-06	857.367
rs12129908	1	195064019		genus Eubacterium oxidoreducens group id.11339	-0.0893273	0.0198333	A	C	NA	0.0888509	5.79522e-06	1394.86
rs2973294	4	37526679		genus Eubacterium oxidoreducens group id.11339	0.0923559	0.0195439	G	T	NA	0.0915017	2.38836e-06	1440.66
rs1425962	4	187905399		genus Eubacterium oxidoreducens group id.11339	-0.0906104	0.0200612	C	G	NA	0.0868436	7.32285e-06	1360.35
rs440215	5	106882394		genus Eubacterium oxidoreducens group id.11339	-0.0932766	0.0195294	T	C	NA	0.0916377	1.65406e-06	1443.02
rs12423772	12	94515340		genus Eubacterium oxidoreducens group id.11339	0.14098	0.0295029	G	T	NA	0.0401534	2.62924e-06	598.381
rs34561138	16	86480355		genus Eubacterium oxidoreducens group id.11339	0.216145	0.045992	G	A	NA	0.0165229	2.51166e-06	240.315
rs893394	2	20054971		genus Intestinibacter id.11345	0.0583322	0.0130729	G	A	NA	0.204507	7.85037e-06	3677.3
rs68093214	3	70657785		genus Intestinibacter id.11345	0.0662258	0.0149877	C	T	NA	0.15559	9.25763e-06	2635.64
rs2702387	4	179361262		genus Intestinibacter id.11345	-0.0608559	0.0132145	G	A	NA	0.200148	4.25991e-06	3579.3
rs10805326	4	14324623		genus Intestinibacter id.11345	-0.0775151	0.0139665	A	G	NA	0.179175	3.54544e-08	3122.36
rs6875660	5	159686256		genus Intestinibacter id.11345	0.0890455	0.0193905	C	T	NA	0.0929552	3.05781e-06	1465.89
rs447950	5	148846426		genus Intestinibacter id.11345	0.0628342	0.0136652	A	G	NA	0.187163	5.6391e-06	3293.62
rs9348442	6	10303945		genus Intestinibacter id.11345	0.099082	0.0221625	C	T	NA	0.0711565	6.25936e-06	1095.79
rs62430350	6	170918194		genus Intestinibacter id.11345	0.151096	0.0351476	T	C	NA	0.0282918	6.84227e-06	416.468
rs16938435	9	21502923		genus Intestinibacter id.11345	-0.112189	0.0235439	T	C	NA	0.0630514	1.80098e-06	962.58
rs2098844	11	127703160		genus Intestinibacter id.11345	0.0575295	0.0128416	T	C	NA	0.21194	6.78875e-06	3846.91
rs478972	11	125663184		genus Intestinibacter id.11345	0.142681	0.0297116	C	T	NA	0.0395913	1.81991e-06	589.659
rs11109097	12	97928437		genus Intestinibacter id.11345	-0.0624272	0.0138539	T	C	NA	0.182099	5.4949e-06	3184.67
rs4327025	15	92446683		genus Intestinibacter id.11345	-0.0810346	0.0154397	G	A	NA	0.146614	1.64327e-07	2457.46
rs118030283	16	5993076		genus Intestinibacter id.11345	-0.151829	0.0324471	G	A	NA	0.0331971	2.67436e-06	491.156
rs6062862	20	61325223		genus Intestinibacter id.11345	0.0924508	0.0204658	A	G	NA	0.0834438	6.6799e-06	1302.25
rs290772	2	102126220		order Clostridiales id.1863	0.084254	0.0196297	G	A	NA	0.0907036	9.9977e-06	1426.84
rs10209007	2	231676041		order Clostridiales id.1863	0.0795424	0.0182427	G	C	NA	0.10502	9.59555e-06	1678.49
rs6442336	3	12870886		order Clostridiales id.1863	0.0547729	0.0124169	T	C	NA	0.226686	9.62565e-06	4193.02
rs76767978	3	131371980		order Clostridiales id.1863	0.0699806	0.0156318	G	A	NA	0.143032	8.17561e-06	2387.41
rs6814436	4	161507301		order Clostridiales id.1863	-0.0741858	0.0150814	C	T	NA	0.153663	9.06296e-07	2597.06
rs6815608	4	152131744		order Clostridiales id.1863	-0.104089	0.0210883	C	T	NA	0.0785902	3.71989e-07	1220.04
rs13105690	4	7420184		order Clostridiales id.1863	0.0527441	0.011818	C	T	NA	0.250244	9.36807e-06	4774.21
rs72738886	5	35770550		order Clostridiales id.1863	0.0865333	0.0190392	T	C	NA	0.0964172	8.4157e-06	1526.31
rs13179700	5	149077788		order Clostridiales id.1863	-0.0510953	0.0109569	C	T	NA	0.291123	3.52111e-06	5874.39
rs1842454	5	105060362		order Clostridiales id.1863	-0.0543676	0.012734	G	A	NA	0.215537	9.91745e-06	3930.13
rs6934062	6	163743050		order Clostridiales id.1863	0.0522397	0.0116116	G	C	NA	0.259219	7.0948e-06	5005.36
rs76860606	6	12397187		order Clostridiales id.1863	0.094122	0.0225117	C	G	NA	0.068966	8.58163e-06	1059.56
rs10774377	12	5942519		order Clostridiales id.1863	-0.0523003	0.0113859	G	A	NA	0.269598	3.80899e-06	5279.74
rs2273429	14	52494072		order Clostridiales id.1863	-0.0726191	0.0153105	A	G	NA	0.149098	4.16869e-06	2506.4
rs72915163	18	48792829		order Clostridiales id.1863	-0.0580246	0.0120558	T	C	NA	0.240469	1.39104e-06	4528.68
rs7269302	20	50803760		order Clostridiales id.1863	-0.0965346	0.0212006	A	T	NA	0.0777599	8.84341e-06	1206.06
rs112334273	21	40703251		order Clostridiales id.1863	0.0639383	0.0127404	G	A	NA	0.215321	4.07258e-07	3925.1
rs992074	21	18567802		order Clostridiales id.1863	-0.255441	0.0508788	T	C	NA	0.0135014	8.95385e-07	195.767
rs12191680	6	129224488		genus Haemophilus id.3698	0.106544	0.0200323	C	G	NA	0.0870944	1.46913e-07	1364.65
rs9328464	6	8350917		genus Haemophilus id.3698	0.0723095	0.0148799	T	C	NA	0.157853	1.42269e-06	2681.15
rs9382510	6	55448491		genus Haemophilus id.3698	-0.093521	0.0172649	C	T	NA	0.117253	7.12049e-08	1899.96
rs56310940	7	24360361		genus Haemophilus id.3698	-0.108393	0.0247052	G	C	NA	0.0572631	7.23236e-06	868.844
rs10781340	9	78752170		genus Haemophilus id.3698	-0.0948915	0.0203221	A	G	NA	0.0846281	4.32265e-06	1322.44
rs78909003	9	105650242		genus Haemophilus id.3698	-0.246256	0.0503924	T	C	NA	0.0137633	1.66744e-06	199.617
rs76022354	10	94306385		genus Haemophilus id.3698	0.244638	0.0505504	C	T	NA	0.0136774	1.83033e-06	198.354
rs10840326	11	9951672		genus Haemophilus id.3698	-0.0677384	0.0151463	C	G	NA	0.152349	7.36529e-06	2570.86
rs35509	12	115493337		genus Haemophilus id.3698	0.128249	0.0268779	G	A	NA	0.0483795	2.00951e-06	727.202
rs12876183	13	85114550		genus Haemophilus id.3698	0.0749201	0.016711	T	A	NA	0.125155	9.62498e-06	2046.32
rs9574096	13	36104947		genus Haemophilus id.3698	-0.0736375	0.0155227	A	T	NA	0.14505	2.18022e-06	2426.8
rs111582866	16	48742489		genus Haemophilus id.3698	-0.124265	0.026016	G	A	NA	0.0516382	1.27347e-06	778.851
rs9895850	17	64535013		genus Haemophilus id.3698	-0.192957	0.0416755	T	C	NA	0.0201229	2.14062e-06	293.749
rs4822728	22	26891808		genus Haemophilus id.3698	0.0705861	0.0151388	T	C	NA	0.1525	3.47848e-06	2573.87
rs6674304	1	116887742		genus Lactococcus id.1851	0.200758	0.0442121	C	T	NA	0.0178801	6.1776e-06	260.413
rs2293361	2	54114864		genus Lactococcus id.1851	-0.199221	0.0430969	C	T	NA	0.0188174	1.39592e-06	274.326
rs12621813	2	31266049		genus Lactococcus id.1851	0.108423	0.0239978	G	A	NA	0.0606889	6.6083e-06	924.181
rs17168302	7	14650221		genus Lactococcus id.1851	0.191857	0.0424761	G	A	NA	0.0193715	6.28608e-06	282.563
rs55910161	10	71518643		genus Lactococcus id.1851	0.146426	0.0307367	C	T	NA	0.0369945	2.36211e-06	549.498
rs4766997	12	113161438		genus Lactococcus id.1851	0.114599	0.023839	C	T	NA	0.0615001	2.06144e-06	937.344
rs7992246	13	113472525		genus Lactococcus id.1851	-0.104232	0.0230786	C	T	NA	0.0656195	4.44723e-06	1004.54
rs123059	17	2699935		genus Lactococcus id.1851	0.13671	0.0274694	C	T	NA	0.0463184	1.26561e-06	694.716
rs34757988	18	64699550		genus Lactococcus id.1851	0.122294	0.0228976	G	C	NA	0.066661	8.95035e-08	1021.62
rs10417872	19	28767353		genus Lactococcus id.1851	-0.118306	0.024522	G	T	NA	0.0581219	1.28677e-06	882.679
rs757872	22	31532568		genus Lactococcus id.1851	-0.140799	0.027582	C	G	NA	0.045941	4.36878e-07	688.783
rs7561370	2	57810406		genus Tyzzerella3 id.11335	-0.131341	0.0286292	C	T	NA	0.0426416	1.51604e-06	637.113
rs17706273	5	16388259		genus Tyzzerella3 id.11335	-0.140368	0.0274708	T	C	NA	0.0463137	5.87814e-07	694.642
rs6920448	6	5755626		genus Tyzzerella3 id.11335	-0.141081	0.0305446	C	T	NA	0.0374613	4.15375e-06	556.701
rs1232220	6	102680257		genus Tyzzerella3 id.11335	0.143869	0.031828	T	G	NA	0.0345011	7.90788e-06	511.139
rs17809157	7	82547827		genus Tyzzerella3 id.11335	-0.163819	0.0336386	A	T	NA	0.030887	1.54135e-06	455.889
rs7019909	9	33113322		genus Tyzzerella3 id.11335	0.144156	0.0301626	T	C	NA	0.0384162	1.76121e-06	571.458
rs112102233	10	46098286		genus Tyzzerella3 id.11335	-0.216348	0.0477575	A	G	NA	0.0153239	6.17675e-06	222.604
rs10898797	11	87588698		genus Tyzzerella3 id.11335	0.12238	0.0274683	C	T	NA	0.0463221	8.85442e-06	694.775
rs191093	12	77390329		genus Tyzzerella3 id.11335	0.159008	0.0353306	G	A	NA	0.0279995	6.76394e-06	412.041
rs7333521	13	81593016		genus Tyzzerella3 id.11335	-0.207191	0.0453121	T	C	NA	0.0170225	4.87607e-06	247.706
rs75091807	13	35023691		genus Tyzzerella3 id.11335	-0.184966	0.0383029	G	T	NA	0.0238226	1.70675e-06	349.074
rs4904512	14	89595945		genus Tyzzerella3 id.11335	-0.117151	0.0250306	T	C	NA	0.055784	3.09272e-06	845.075
rs55799124	17	3738781		genus Tyzzerella3 id.11335	-0.11435	0.0238604	A	G	NA	0.0613898	1.33549e-06	935.553
rs67476743	19	1030320		genus Tyzzerella3 id.11335	0.132164	0.022208	T	G	NA	0.0708652	3.7405e-09	1090.97
rs751183	1	76803093		genus Oscillospira id.2064	0.0774322	0.0172216	C	T	NA	0.117843	6.85125e-06	1910.81
rs73038677	3	172373615		genus Oscillospira id.2064	-0.08321	0.0168666	T	A	NA	0.122856	1.09428e-06	2003.47
rs28889936	4	89483300		genus Oscillospira id.2064	0.114051	0.0252838	A	C	NA	0.0546723	3.36589e-06	827.26
rs12206468	6	18093691		genus Oscillospira id.2064	-0.133016	0.0269733	G	A	NA	0.0480379	1.04222e-06	721.808
rs72866977	6	56160483		genus Oscillospira id.2064	-0.130569	0.0281674	A	C	NA	0.0440513	5.62704e-06	659.145
rs62422654	6	170474630		genus Oscillospira id.2064	0.0898456	0.0198088	C	T	NA	0.0890708	6.46755e-06	1398.65
rs1954532	14	28151415		genus Oscillospira id.2064	0.0826246	0.0175252	C	T	NA	0.113796	2.26772e-06	1836.75
rs12925026	16	89792856		genus Oscillospira id.2064	0.13559	0.030678	T	C	NA	0.0371362	9.31022e-06	551.684
rs8076323	17	14881860		genus Oscillospira id.2064	0.0715392	0.0156539	A	G	NA	0.142629	5.61319e-06	2379.55
rs4654122	1	246780557		genus Eubacterium xylanophilum group id.14375	-0.0553508	0.0123588	G	C	NA	0.228823	7.19615e-06	4244.26
rs10917203	1	22627266		genus Eubacterium xylanophilum group id.14375	0.0612633	0.0130917	A	C	NA	0.20392	3.15152e-06	3664.04
rs75586835	4	87891938		genus Eubacterium xylanophilum group id.14375	-0.114498	0.0263455	A	G	NA	0.0503546	9.38707e-06	758.464
rs13239072	7	43566344		genus Eubacterium xylanophilum group id.14375	0.0687427	0.0142728	G	A	NA	0.171567	1.81782e-06	2962.33
rs1999224	9	130498120		genus Eubacterium xylanophilum group id.14375	-0.0949051	0.0203503	G	T	NA	0.0843937	3.75491e-06	1318.44
rs2213117	11	131009660		genus Eubacterium xylanophilum group id.14375	0.0877797	0.0189012	T	G	NA	0.0978302	4.21328e-06	1551.11
rs10140184	14	73181783		genus Eubacterium xylanophilum group id.14375	0.0576795	0.012599	A	C	NA	0.220181	4.95861e-06	4038.72
rs112176119	16	73696771		genus Eubacterium xylanophilum group id.14375	-0.113455	0.0245762	C	T	NA	0.0578658	3.32767e-06	878.551
rs2012708	16	84790559		genus Eubacterium xylanophilum group id.14375	-0.0573202	0.0126905	G	A	NA	0.217017	6.52544e-06	3964.6
rs79582700	17	66689958		genus Eubacterium xylanophilum group id.14375	-0.0951677	0.0199969	C	G	NA	0.087403	2.40979e-06	1369.95
rs12980122	19	8255478		genus Eubacterium xylanophilum group id.14375	-0.108274	0.0238257	C	G	NA	0.0615688	5.01938e-06	938.459
rs17830032	20	57995506		genus Eubacterium xylanophilum group id.14375	-0.160597	0.0310515	G	A	NA	0.0362482	2.38891e-07	537.996
rs9426434	1	29736216		genus Prevotella7 id.11182	-0.123657	0.0278514	T	C	NA	0.0450565	9.71717e-06	674.897
rs12124567	1	3343802		genus Prevotella7 id.11182	-0.121281	0.0275017	A	G	NA	0.0462097	9.48986e-06	693.006
rs57404562	2	12101762		genus Prevotella7 id.11182	0.155486	0.0316057	C	A	NA	0.0349881	6.2157e-07	518.616
rs2240542	2	242066314		genus Prevotella7 id.11182	0.12085	0.0261776	C	T	NA	0.0510026	4.8415e-06	768.749
rs430270	3	60474379		genus Prevotella7 id.11182	0.139155	0.0297055	A	C	NA	0.0396076	2.86847e-06	589.911
rs12195431	6	91019654		genus Prevotella7 id.11182	0.196528	0.0442322	T	C	NA	0.0178638	8.72811e-06	260.172
rs2918132	10	133000320		genus Prevotella7 id.11182	0.114648	0.0254916	T	C	NA	0.0537846	6.42407e-06	813.065
rs79263163	11	39821773		genus Prevotella7 id.11182	-0.143982	0.031501	A	C	NA	0.0352211	7.51052e-06	522.195
rs16937247	11	19943115		genus Prevotella7 id.11182	0.146098	0.0351529	G	C	NA	0.0282833	9.63696e-06	416.339
rs118038478	16	47237609		genus Prevotella7 id.11182	0.205676	0.0468917	A	G	NA	0.015895	7.85416e-06	231.034
rs9959718	18	71442664		genus Prevotella7 id.11182	0.133012	0.0275361	G	A	NA	0.0460943	1.9006e-06	691.192
rs9608249	22	24613952		genus Prevotella7 id.11182	-0.158213	0.0336317	A	G	NA	0.0308997	2.06685e-06	456.082
rs9425984	1	34529736		genus Eubacterium nodatum group id.11297	-0.130234	0.0292347	T	C	NA	0.0408935	7.20676e-06	609.881
rs7880204	1	171060821		genus Eubacterium nodatum group id.11297	-0.125454	0.0275303	T	C	NA	0.0461137	6.8388e-06	691.498
rs6818880	4	94712747		genus Eubacterium nodatum group id.11297	0.110081	0.0245964	G	A	NA	0.0577708	7.82546e-06	877.02
rs10458299	7	135052348		genus Eubacterium nodatum group id.11297	-0.187753	0.041969	T	C	NA	0.0198424	8.3672e-06	289.572
rs10263623	7	64894137		genus Eubacterium nodatum group id.11297	0.193496	0.0439023	C	T	NA	0.0181333	8.90697e-06	264.169
rs7827125	8	4954912		genus Eubacterium nodatum group id.11297	0.1223	0.0271331	C	T	NA	0.0474737	7.17348e-06	712.908
rs113893692	9	28245518		genus Eubacterium nodatum group id.11297	-0.185107	0.0403573	C	T	NA	0.0214589	5.75705e-06	313.679
rs77910827	9	96597985		genus Eubacterium nodatum group id.11297	0.201788	0.0413568	C	T	NA	0.0204342	9.05378e-07	298.388
rs11006576	10	61322015		genus Eubacterium nodatum group id.11297	-0.110167	0.024593	A	G	NA	0.0577868	7.98656e-06	877.278
rs61841040	10	9659749		genus Eubacterium nodatum group id.11297	0.160621	0.0341609	G	T	NA	0.0299497	3.56139e-06	441.628
rs34297067	14	52185888		genus Eubacterium nodatum group id.11297	-0.186907	0.0341475	A	G	NA	0.0299733	6.59781e-08	441.985
rs967319	3	60615680		genus Holdemania id.2157	0.0788638	0.0176744	T	C	NA	0.111883	8.38147e-06	1801.98
rs4146507	5	106209093		genus Holdemania id.2157	0.079488	0.0177002	C	T	NA	0.111557	7.2297e-06	1796.07
rs77293403	5	77388406		genus Holdemania id.2157	0.164556	0.0341775	A	G	NA	0.0299207	1.77468e-06	441.186
rs9500080	6	105737322		genus Holdemania id.2157	0.0926764	0.0178886	C	T	NA	0.109219	4.08517e-07	1753.82
rs12701617	7	38292857		genus Holdemania id.2157	-0.0660617	0.0149427	A	G	NA	0.156529	9.51853e-06	2654.49
rs73139538	7	63323145		genus Holdemania id.2157	-0.148594	0.0327469	G	A	NA	0.032592	7.77177e-06	481.903
rs113593397	8	123973840		genus Holdemania id.2157	-0.128935	0.0282526	A	G	NA	0.043786	9.35729e-06	654.994
rs10885477	10	115332413		genus Holdemania id.2157	-0.135137	0.0301894	T	C	NA	0.038348	8.59825e-06	570.404
rs80149660	10	129908282		genus Holdemania id.2157	-0.232987	0.0519183	C	T	NA	0.0129661	6.04213e-06	187.904
rs1867876	11	18768068		genus Holdemania id.2157	0.0842919	0.0162192	T	C	NA	0.13286	2.7388e-07	2191.6
rs150096134	12	39589195		genus Holdemania id.2157	0.162139	0.0332089	T	A	NA	0.0316915	2.37766e-06	468.152
rs116500994	13	81685543		genus Holdemania id.2157	-0.13755	0.0293386	G	T	NA	0.0406044	2.34477e-06	605.387
rs9529719	13	70856516		genus Holdemania id.2157	-0.074038	0.0160494	C	T	NA	0.135686	5.96664e-06	2245.54
rs41438744	14	102553414		genus Holdemania id.2157	-0.124871	0.0270129	C	G	NA	0.0478971	2.44433e-06	719.586
rs111745969	15	93110222		genus Holdemania id.2157	0.120677	0.0265781	A	G	NA	0.0494771	3.70775e-06	744.558
rs11080063	17	26789271		genus Holdemania id.2157	-0.0665238	0.0149837	G	A	NA	0.155673	6.66884e-06	2637.31
rs55888180	17	76443497		genus Holdemania id.2157	0.128671	0.0282795	C	G	NA	0.0437027	5.89196e-06	653.692
rs6133067	20	3839754		genus Holdemania id.2157	0.0910829	0.0178561	T	C	NA	0.109617	5.16928e-07	1761
rs2861203	3	172950553		genus Lachnospiraceae ND3007 group id.11317	0.0572304	0.0127279	G	A	NA	0.215744	7.36936e-06	3934.94
rs13110238	4	7678735		genus Lachnospiraceae ND3007 group id.11317	-0.0636978	0.0142041	C	G	NA	0.17323	4.47806e-06	2997.07
rs72776675	10	14137663		genus Lachnospiraceae ND3007 group id.11317	-0.0647067	0.014797	T	C	NA	0.159626	8.71686e-06	2717
rs9932954	16	1100633		genus Lachnospiraceae ND3007 group id.11317	-0.0561864	0.0115984	A	G	NA	0.25981	1.24882e-06	5020.76
rs3860225	1	111161677		family Prevotellaceae id.960	0.083936	0.0167936	A	G	NA	0.123926	5.4968e-07	2023.4
rs12118202	1	210681370		family Prevotellaceae id.960	-0.0751986	0.0147265	T	C	NA	0.161158	5.5423e-07	2748.09
rs12057990	1	99470269		family Prevotellaceae id.960	0.0589878	0.0132268	C	T	NA	0.199775	8.9747e-06	3570.98
rs4493272	2	118910912		family Prevotellaceae id.960	-0.0604992	0.0118027	T	C	NA	0.250893	3.02315e-07	4790.74
rs4685827	3	4864877		family Prevotellaceae id.960	-0.0679529	0.0145407	T	C	NA	0.165303	2.77192e-06	2832.76
rs2278540	3	32408916		family Prevotellaceae id.960	0.0554249	0.0123265	G	A	NA	0.230024	8.43587e-06	4273.19
rs148376875	3	170126707		family Prevotellaceae id.960	0.084515	0.0179163	T	G	NA	0.108882	2.08027e-06	1747.74
rs13069367	3	71801830		family Prevotellaceae id.960	-0.0539768	0.0119687	A	C	NA	0.243982	7.39486e-06	4616.18
rs34660375	5	180283881		family Prevotellaceae id.960	-0.0805894	0.0178291	A	G	NA	0.109949	7.40321e-06	1767
rs3758087	8	23714609		family Prevotellaceae id.960	-0.0564199	0.0124655	C	T	NA	0.224922	8.60578e-06	4150.92
rs34071565	11	119712522		family Prevotellaceae id.960	-0.1567	0.0347882	T	A	NA	0.0288794	5.60144e-06	425.375
rs7975087	12	21404832		family Prevotellaceae id.960	-0.0601448	0.0135454	C	A	NA	0.190488	7.59451e-06	3365.91
rs9586501	13	105075823		family Prevotellaceae id.960	0.0592681	0.0127329	G	A	NA	0.215574	2.58988e-06	3931
rs10131942	14	78643095		family Prevotellaceae id.960	0.0701212	0.0158326	C	G	NA	0.139427	8.60815e-06	2317.49
rs912860	14	33706908		family Prevotellaceae id.960	0.229046	0.0483124	A	G	NA	0.0149739	9.29929e-07	217.442
rs9958960	18	63018983		family Prevotellaceae id.960	-0.0914807	0.0173611	G	A	NA	0.115957	1.06324e-07	1876.21
rs7252711	19	17460999		family Prevotellaceae id.960	0.0740876	0.0161926	G	A	NA	0.133296	5.56583e-06	2199.91
rs2206482	20	9771109		family Prevotellaceae id.960	-0.0569105	0.0117486	T	G	NA	0.253209	1.30377e-06	4849.96
rs954878	1	54578401		genus Lachnospiraceae NK4A136 group id.11319	-0.0520656	0.0109082	A	G	NA	0.293728	1.78201e-06	5948.83
rs4955932	3	55181375		genus Lachnospiraceae NK4A136 group id.11319	-0.0492283	0.0109388	T	C	NA	0.292087	7.05424e-06	5901.88
rs7616165	3	190415145		genus Lachnospiraceae NK4A136 group id.11319	-0.230542	0.0483465	G	T	NA	0.0149528	2.77389e-06	217.131
rs76193507	3	161749981		genus Lachnospiraceae NK4A136 group id.11319	-0.22973	0.0499776	A	G	NA	0.0139927	2.93089e-06	202.992
rs59805249	5	90289997		genus Lachnospiraceae NK4A136 group id.11319	0.0936162	0.0207982	T	C	NA	0.0807979	9.45388e-06	1257.32
rs160061	5	6116659		genus Lachnospiraceae NK4A136 group id.11319	-0.0513831	0.0108094	G	A	NA	0.299122	2.12197e-06	6104.69
rs10952110	7	8497922		genus Lachnospiraceae NK4A136 group id.11319	0.0487709	0.0109614	G	T	NA	0.290884	9.08113e-06	5867.59
rs28540839	8	84735080		genus Lachnospiraceae NK4A136 group id.11319	0.0508285	0.0110591	A	C	NA	0.285767	9.34329e-06	5723.08
rs7832116	8	4842929		genus Lachnospiraceae NK4A136 group id.11319	-0.0714756	0.0151703	A	G	NA	0.151867	3.57084e-06	2561.28
rs7073658	10	62175024		genus Lachnospiraceae NK4A136 group id.11319	0.0499621	0.0109693	G	T	NA	0.290465	5.26914e-06	5855.68
rs12362320	11	3922055		genus Lachnospiraceae NK4A136 group id.11319	0.0573168	0.0115466	G	C	NA	0.262146	8.0423e-07	5081.95
rs68104925	14	100177681		genus Lachnospiraceae NK4A136 group id.11319	-0.0549104	0.0115385	T	C	NA	0.262514	2.36777e-06	5091.63
rs2880566	17	30016653		genus Lachnospiraceae NK4A136 group id.11319	0.0599578	0.0134693	T	C	NA	0.192647	5.61423e-06	3413.15
rs11263806	17	35240097		genus Lachnospiraceae NK4A136 group id.11319	-0.0524615	0.0116758	A	G	NA	0.256377	5.06512e-06	4931.54
rs12611395	19	21806125		genus Lachnospiraceae NK4A136 group id.11319	0.0902532	0.0199652	G	A	NA	0.0876808	5.83042e-06	1374.72
rs73044693	19	51256120		genus Lachnospiraceae NK4A136 group id.11319	-0.10758	0.0229884	A	G	NA	0.0661354	3.57256e-06	1013
rs1340391	1	102960989		genus Bacteroides id.918	-0.0592004	0.0132244	T	C	NA	0.199848	6.73008e-06	3572.6
rs11585893	1	10644351		genus Bacteroides id.918	-0.0740746	0.0147633	A	G	NA	0.160356	1.79511e-06	2731.79
rs6795673	3	10593224		genus Bacteroides id.918	0.0538565	0.0105251	C	T	NA	0.3155	3.37909e-07	6593
rs66710942	3	77215327		genus Bacteroides id.918	-0.0488038	0.0107412	T	C	NA	0.302933	5.8626e-06	6216.26
rs2366421	3	62019400		genus Bacteroides id.918	-0.0528153	0.0117124	T	A	NA	0.254777	7.64945e-06	4890.25
rs28757219	6	29143451		genus Bacteroides id.918	0.0818398	0.0170319	T	A	NA	0.120483	1.2942e-06	1959.47
rs13207588	6	41519430		genus Bacteroides id.918	-0.059205	0.0131195	A	G	NA	0.203057	7.48497e-06	3644.58
rs495004	9	112855426		genus Bacteroides id.918	-0.0607475	0.0129865	C	G	NA	0.207237	3.4209e-06	3739.23
rs9507307	13	24910476		genus Bacteroides id.918	0.0604456	0.0129128	C	T	NA	0.209609	2.12711e-06	3793.38
rs2023437	14	22045949		genus Bacteroides id.918	-0.0782325	0.0167634	T	C	NA	0.124373	5.01822e-06	2031.73
rs17619981	19	24342250		genus Bacteroides id.918	0.0880978	0.0187002	T	G	NA	0.0999446	2.68683e-06	1588.35
rs66474973	20	58605432		genus Bacteroides id.918	0.0812515	0.0164479	G	T	NA	0.129191	6.80973e-07	2122.1
rs13086907	3	142135117		class Negativicutes id.2164	0.0625312	0.0131735	G	A	NA	0.201395	1.95488e-06	3607.24
rs73232831	4	17413426		class Negativicutes id.2164	-0.151829	0.0314932	G	A	NA	0.0352386	1.87452e-06	522.463
rs1643968	5	165266628		class Negativicutes id.2164	-0.0565284	0.0112298	T	C	NA	0.277145	4.14601e-07	5484.21
rs4722181	7	22817571		class Negativicutes id.2164	0.0501306	0.0105798	T	G	NA	0.312246	2.00111e-06	6494.13
rs1135612	7	75609677		class Negativicutes id.2164	0.0529785	0.0119177	G	A	NA	0.246075	9.26296e-06	4668.7
rs1447205	8	41231597		class Negativicutes id.2164	0.0502053	0.0108382	C	G	NA	0.297535	2.93326e-06	6058.57
rs61249479	9	124912908		class Negativicutes id.2164	0.0777075	0.0168628	A	C	NA	0.122911	2.95474e-06	2004.5
rs4463806	10	115597993		class Negativicutes id.2164	0.0543966	0.0129365	C	T	NA	0.208842	7.80657e-06	3775.83
rs1649999	10	80086072		class Negativicutes id.2164	0.0748989	0.0166458	A	G	NA	0.126137	7.58124e-06	2064.7
rs9423647	10	5579818		class Negativicutes id.2164	0.047817	0.0105282	G	A	NA	0.315314	6.06108e-06	6587.33
rs71405394	15	101245088		class Negativicutes id.2164	-0.114178	0.02405	G	A	NA	0.0604257	2.16631e-06	919.916
rs60274479	16	21249925		class Negativicutes id.2164	-0.0659623	0.0134137	T	C	NA	0.194247	1.1623e-06	3448.34
rs2834062	21	34377485		class Negativicutes id.2164	0.0489057	0.0108842	A	G	NA	0.295025	8.43918e-06	5986.08
rs2105937	1	20552072		genus Ruminococcus gauvreauii group id.11342	-0.0580215	0.0127806	G	A	NA	0.213968	5.10352e-06	3893.74
rs12079579	1	161880482		genus Ruminococcus gauvreauii group id.11342	0.0955324	0.0213436	A	G	NA	0.0767214	5.03721e-06	1188.61
rs10931481	2	191954852		genus Ruminococcus gauvreauii group id.11342	-0.0610096	0.0130484	A	G	NA	0.205276	3.38213e-06	3694.69
rs9870933	3	112372317		genus Ruminococcus gauvreauii group id.11342	-0.0621643	0.0126072	G	A	NA	0.219895	8.49122e-07	4031.98
rs73802842	4	18824860		genus Ruminococcus gauvreauii group id.11342	0.0736808	0.0169665	C	A	NA	0.121414	7.48032e-06	1976.7
rs13188803	5	112627773		genus Ruminococcus gauvreauii group id.11342	0.0709419	0.0156855	T	A	NA	0.142055	7.27562e-06	2368.39
rs431418	5	166419552		genus Ruminococcus gauvreauii group id.11342	0.094737	0.0210157	G	A	NA	0.0791342	5.53669e-06	1229.21
rs12539819	7	153487396		genus Ruminococcus gauvreauii group id.11342	0.110654	0.0240684	C	T	NA	0.0603333	4.49376e-06	918.419
rs2166943	8	137090850		genus Ruminococcus gauvreauii group id.11342	-0.0566974	0.0123497	C	A	NA	0.22916	5.27716e-06	4252.38
rs2047242	10	29201860		genus Ruminococcus gauvreauii group id.11342	-0.067603	0.0133738	A	G	NA	0.195408	2.46371e-07	3473.95
rs1391597	12	61119266		genus Ruminococcus gauvreauii group id.11342	0.0590284	0.0124874	C	T	NA	0.224134	1.85964e-06	4132.17
rs289410	15	85563483		genus Ruminococcus gauvreauii group id.11342	0.0654926	0.0139101	A	G	NA	0.180631	2.27463e-06	3153.33
rs71386687	16	2767894		genus Ruminococcus gauvreauii group id.11342	0.121037	0.02386	T	G	NA	0.0613919	2.90764e-07	935.587
rs1010560	1	30400301		genus Coprococcus1 id.11301	0.0580232	0.0122722	C	A	NA	0.232064	1.95916e-06	4322.54
rs74101919	1	95424321		genus Coprococcus1 id.11301	-0.0718988	0.0144651	T	C	NA	0.167036	1.0329e-06	2868.4
rs1519491	2	22079770		genus Coprococcus1 id.11301	0.0499197	0.0113558	T	C	NA	0.271029	8.95282e-06	5318.19
rs73167075	3	165693143		genus Coprococcus1 id.11301	0.0573137	0.0127573	T	C	NA	0.214751	8.5686e-06	3911.87
rs56405618	4	174468316		genus Coprococcus1 id.11301	-0.08963	0.0186508	A	G	NA	0.100475	1.57195e-06	1597.72
rs1576241	6	72529277		genus Coprococcus1 id.11301	-0.0510343	0.0109535	A	G	NA	0.291304	3.32859e-06	5879.54
rs7784490	7	132556835		genus Coprococcus1 id.11301	0.0518543	0.0113136	G	C	NA	0.273055	4.55229e-06	5372.87
rs946513	10	15913820		genus Coprococcus1 id.11301	-0.205899	0.0460018	T	C	NA	0.0165159	8.61847e-06	240.211
rs12794898	11	124554061		genus Coprococcus1 id.11301	0.0903299	0.0197212	G	T	NA	0.0898639	4.9153e-06	1412.33
rs73031725	11	134622282		genus Coprococcus1 id.11301	0.167591	0.0355224	T	C	NA	0.0276979	1.97916e-06	407.477
rs12886051	14	29898456		genus Coprococcus1 id.11301	-0.0521782	0.0118051	G	C	NA	0.250791	8.00774e-06	4788.14
rs2907920	19	2600717		genus Coprococcus1 id.11301	-0.0561173	0.0126824	G	A	NA	0.217295	7.65332e-06	3971.07
rs4277593	20	4319420		genus Coprococcus1 id.11301	-0.0585649	0.0109914	G	A	NA	0.289298	1.1397e-07	5822.59
rs11899949	2	38049069		genus Victivallis id.2256	0.130568	0.0276239	G	A	NA	0.427981	2.76707e-06	1143.99
rs7374366	3	60975863		genus Victivallis id.2256	0.182274	0.0405039	A	G	NA	0.199068	7.22753e-06	380.026
rs6445926	3	57723877		genus Victivallis id.2256	0.117031	0.0249764	G	C	NA	0.523522	2.95822e-06	1679.96
rs12512543	4	9608445		genus Victivallis id.2256	-0.178036	0.0374344	A	C	NA	0.233052	2.54132e-06	464.617
rs2546432	5	180579462		genus Victivallis id.2256	0.110803	0.0249655	C	T	NA	0.523979	9.93276e-06	1683.05
rs4895919	6	131630319		genus Victivallis id.2256	0.116918	0.0247515	C	T	NA	0.533079	2.75201e-06	1745.65
rs342302	7	106378229		genus Victivallis id.2256	-0.152754	0.0351572	A	G	NA	0.26422	8.15943e-06	549.068
rs592514	9	136309841		genus Victivallis id.2256	-0.181449	0.0391678	T	A	NA	0.212881	2.60375e-06	413.527
rs56349194	11	9312796		genus Victivallis id.2256	-0.158501	0.0315231	A	G	NA	0.328653	6.25749e-07	748.509
rs4764863	12	102514184		genus Victivallis id.2256	0.121561	0.0246058	G	A	NA	0.539411	8.22224e-07	1790.66
rs173120	13	72876881		genus Victivallis id.2256	-0.13381	0.0290127	C	T	NA	0.387988	7.65244e-06	969.318
rs911666	14	96071125		genus Victivallis id.2256	-0.118576	0.0263146	T	C	NA	0.47163	7.65244e-06	1364.8
rs1882775	21	40405606		genus Victivallis id.2256	-0.13827	0.031273	A	G	NA	0.33393	8.72831e-06	766.555
rs488164	1	239995451		family Family XI id.1936	-0.117998	0.025516	G	T	NA	0.0536817	4.79789e-06	811.422
rs3733511	4	119955787		family Family XI id.1936	0.128253	0.0274718	A	G	NA	0.0463103	3.38556e-06	694.589
rs11547158	7	148921732		family Family XI id.1936	-0.177599	0.0372795	A	G	NA	0.0251485	2.70222e-06	369.004
rs10759623	9	115821485		family Family XI id.1936	-0.162115	0.032151	C	T	NA	0.0338114	5.78309e-07	500.563
rs17379710	11	35334668		family Family XI id.1936	-0.116383	0.0252125	T	C	NA	0.0549819	3.97109e-06	832.218
rs2155352	11	95357209		family Family XI id.1936	-0.150538	0.0302319	A	G	NA	0.0382403	6.63437e-07	568.737
rs697771	16	54115200		family Family XI id.1936	-0.117677	0.0251491	A	G	NA	0.0552595	3.19374e-06	836.665
rs78222136	16	64956642		family Family XI id.1936	0.224835	0.0511672	G	C	NA	0.0133496	8.4126e-06	193.536
rs2156611	18	43345864		family Family XI id.1936	-0.112486	0.0251099	T	C	NA	0.0554322	9.42671e-06	839.433
rs6025153	20	55348292		family Family XI id.1936	-0.118619	0.0261969	C	G	NA	0.0509275	7.07082e-06	767.556
rs6856150	4	11907559		genus Odoribacter id.952	-0.0881922	0.0194146	A	G	NA	0.0927246	6.05954e-06	1461.89
rs10093869	8	1266824		genus Odoribacter id.952	-0.0577795	0.0125389	A	G	NA	0.222297	3.67443e-06	4088.62
rs74553962	8	69677480		genus Odoribacter id.952	0.121449	0.0264106	T	G	NA	0.0501066	9.48681e-06	754.532
rs16918425	11	6848360		genus Odoribacter id.952	0.0999781	0.0223785	A	T	NA	0.0697895	8.85054e-06	1073.16
rs77779484	12	67655943		genus Odoribacter id.952	-0.133489	0.0268526	G	A	NA	0.0484707	6.56251e-07	728.642
rs28417404	14	70944224		genus Odoribacter id.952	-0.0726896	0.0161372	A	G	NA	0.134213	3.68036e-06	2217.39
rs503751	15	58063881		genus Odoribacter id.952	0.0618294	0.0118887	C	G	NA	0.247277	2.07625e-07	4699
rs4793970	17	46763962		genus Odoribacter id.952	-0.0576329	0.0129154	A	G	NA	0.209525	6.02698e-06	3791.45
rs10423795	19	49523088		genus Odoribacter id.952	-0.0550695	0.0121164	T	C	NA	0.23807	6.5793e-06	4469.38
rs75949021	2	175403951		genus Erysipelotrichaceae UCG003 id.11384	-0.169667	0.0374238	T	C	NA	0.0249549	3.57511e-06	366.091
rs7546249	1	176792690		phylum Bacteroidetes id.905	0.0569173	0.0118382	A	T	NA	0.249391	1.41932e-06	4752.52
rs72706335	1	157495438		phylum Bacteroidetes id.905	-0.223193	0.0493382	T	C	NA	0.0143577	7.13116e-06	208.364
rs2032750	2	53831026		phylum Bacteroidetes id.905	0.0510857	0.0106804	C	T	NA	0.306392	1.70836e-06	6318.59
rs73846128	3	89340254		phylum Bacteroidetes id.905	-0.0664262	0.0133481	A	G	NA	0.196161	4.783e-07	3490.61
rs62531359	8	70916181		phylum Bacteroidetes id.905	0.0657788	0.0149886	T	G	NA	0.155571	8.42326e-06	2635.26
rs13291169	9	116888284		phylum Bacteroidetes id.905	0.0700929	0.0148756	C	G	NA	0.157944	2.60994e-06	2682.99
rs62575403	9	136493820		phylum Bacteroidetes id.905	0.145424	0.0311079	C	T	NA	0.0361169	2.95951e-06	535.974
rs73512608	13	70522683		phylum Bacteroidetes id.905	-0.123117	0.0236743	G	A	NA	0.0623588	2.53893e-07	951.302
rs7999780	13	24963729		phylum Bacteroidetes id.905	0.0543635	0.0124067	G	A	NA	0.227059	9.46651e-06	4201.95
rs111845179	14	59317502		phylum Bacteroidetes id.905	0.104177	0.0213837	T	C	NA	0.0764339	6.47187e-07	1183.79
rs929878	16	74290641		phylum Bacteroidetes id.905	0.0540001	0.0121526	T	C	NA	0.236654	6.51118e-06	4434.55
rs73975615	17	6461200		phylum Bacteroidetes id.905	-0.207163	0.0442629	G	A	NA	0.0178391	1.20412e-06	259.805
rs6586324	21	43942135		phylum Bacteroidetes id.905	0.0477792	0.0105437	T	C	NA	0.314388	7.36885e-06	6559.11
rs17343978	22	27433885		phylum Bacteroidetes id.905	-0.0556041	0.0120272	A	C	NA	0.241614	7.2247e-06	4557.12
rs2801960	1	41878680		genus Ruminiclostridium5 id.11355	-0.0520975	0.0115111	G	C	NA	0.263766	6.20869e-06	5124.59
rs73002572	2	103755970		genus Ruminiclostridium5 id.11355	0.181548	0.0414078	G	C	NA	0.0203839	8.82226e-06	297.638
rs4955951	3	55243531		genus Ruminiclostridium5 id.11355	-0.0713749	0.0165826	A	G	NA	0.1271	9.9552e-06	2082.76
rs113753996	5	32477664		genus Ruminiclostridium5 id.11355	0.0820689	0.0174463	T	C	NA	0.114827	3.98896e-06	1855.56
rs1492620	6	50405920		genus Ruminiclostridium5 id.11355	-0.0830505	0.0180073	T	C	NA	0.107784	3.52574e-06	1727.99
rs2791343	8	131316030		genus Ruminiclostridium5 id.11355	0.051717	0.0113369	T	C	NA	0.271934	5.53962e-06	5342.56
rs10827477	10	35262588		genus Ruminiclostridium5 id.11355	-0.0547387	0.0115163	A	G	NA	0.263527	2.1918e-06	5118.31
rs2482038	10	12835085		genus Ruminiclostridium5 id.11355	0.0518991	0.0108777	C	A	NA	0.295378	1.70314e-06	5996.24
rs2286384	12	1891043		genus Ruminiclostridium5 id.11355	0.0518814	0.0107482	C	G	NA	0.302538	1.43857e-06	6204.65
rs1223978	13	108775162		genus Ruminiclostridium5 id.11355	-0.0484169	0.0108254	C	T	NA	0.298239	8.16188e-06	6079
rs8053158	16	86769909		genus Ruminiclostridium5 id.11355	0.0740543	0.0159151	G	A	NA	0.137985	5.89807e-06	2289.69
rs6121460	20	60293505		genus Ruminiclostridium5 id.11355	0.0932955	0.0199206	G	A	NA	0.0880738	2.64107e-06	1381.48
rs79968837	20	41177956		genus Ruminiclostridium5 id.11355	-0.0950311	0.0193507	A	G	NA	0.093338	1.14623e-06	1472.55
rs243585	21	19151940		genus Ruminiclostridium5 id.11355	-0.0585939	0.0121017	C	G	NA	0.238649	1.32681e-06	4483.65
rs2833828	21	33811886		genus Ruminiclostridium5 id.11355	0.0489617	0.0108702	G	A	NA	0.295785	6.81648e-06	6007.99
rs28479800	1	206216607		genus Barnesiella id.944	-0.09152	0.0210002	A	T	NA	0.079251	7.93414e-06	1231.18
rs113258194	2	180020849		genus Barnesiella id.944	0.098992	0.0214121	A	G	NA	0.0762313	7.31122e-06	1180.4
rs62251337	3	44327429		genus Barnesiella id.944	0.0690763	0.0149374	G	A	NA	0.15664	4.2416e-06	2656.72
rs35177866	3	181589155		genus Barnesiella id.944	0.0917125	0.0190133	A	G	NA	0.09668	2.94761e-06	1530.92
rs79795328	4	114546595		genus Barnesiella id.944	-0.0818645	0.0176441	A	G	NA	0.112267	4.23302e-06	1808.96
rs72684847	4	102616869		genus Barnesiella id.944	-0.114369	0.0253873	T	C	NA	0.0542274	6.76176e-06	820.143
rs2276875	4	5730954		genus Barnesiella id.944	-0.0697176	0.0139537	A	G	NA	0.179504	4.65029e-07	3129.35
rs77455852	5	54107036		genus Barnesiella id.944	-0.0891491	0.0195601	T	G	NA	0.0913502	3.16352e-06	1438.04
rs11155559	6	148601905		genus Barnesiella id.944	0.0956023	0.0212961	T	C	NA	0.077064	8.91908e-06	1194.37
rs199035	6	23435415		genus Barnesiella id.944	0.0559495	0.0119716	G	A	NA	0.243864	3.00296e-06	4613.23
rs2428166	6	110831148		genus Barnesiella id.944	-0.165859	0.0337309	G	A	NA	0.0307182	8.50883e-07	453.318
rs2057922	7	10076378		genus Barnesiella id.944	-0.0915241	0.0194623	C	G	NA	0.0922706	3.82631e-06	1454
rs13242616	7	122021518		genus Barnesiella id.944	0.0583747	0.0123176	C	T	NA	0.230356	2.29018e-06	4281.22
rs76181748	8	105458416		genus Barnesiella id.944	-0.0778559	0.017164	C	T	NA	0.118636	6.77657e-06	1925.38
rs28418786	8	25834694		genus Barnesiella id.944	-0.0791324	0.0174957	C	G	NA	0.11418	6.47635e-06	1843.75
rs60316894	12	54872438		genus Barnesiella id.944	-0.121478	0.025184	C	T	NA	0.0551064	1.19064e-06	834.213
rs12909713	15	87145913		genus Barnesiella id.944	-0.0550716	0.0120039	C	T	NA	0.242553	4.94527e-06	4580.5
rs1884466	1	64139196		class Erysipelotrichia id.2147	-0.0475363	0.0106939	C	T	NA	0.305618	9.52708e-06	6295.63
rs290833	1	97457427		class Erysipelotrichia id.2147	-0.0497374	0.0111376	T	G	NA	0.281753	8.02897e-06	5611.15
rs2300774	3	195793712		class Erysipelotrichia id.2147	-0.0524152	0.0106784	A	G	NA	0.306506	8.95468e-07	6322
rs1074800	5	3002546		class Erysipelotrichia id.2147	-0.0492438	0.010887	G	A	NA	0.294873	6.14582e-06	5981.71
rs62504403	8	38803551		class Erysipelotrichia id.2147	0.0681159	0.0127883	C	T	NA	0.213711	1.12264e-07	3887.78
rs7826267	8	2954952		class Erysipelotrichia id.2147	0.0839071	0.0199131	G	T	NA	0.0881402	9.28453e-06	1382.62
rs10781552	10	133897233		class Erysipelotrichia id.2147	-0.0552212	0.0116074	C	T	NA	0.259407	2.33115e-06	5010.26
rs17530232	13	40385457		class Erysipelotrichia id.2147	0.10305	0.0224648	A	G	NA	0.0692543	2.79126e-06	1064.32
rs4078432	14	48997206		class Erysipelotrichia id.2147	0.0608929	0.0133764	T	C	NA	0.195332	4.23107e-06	3472.27
rs8003149	14	56156504		class Erysipelotrichia id.2147	0.0538798	0.0116888	C	T	NA	0.255807	4.08479e-06	4916.81
rs56970041	14	80357610		class Erysipelotrichia id.2147	0.0724145	0.0164471	T	G	NA	0.129203	5.40344e-06	2122.33
rs35161940	17	70327224		class Erysipelotrichia id.2147	-0.0806041	0.0167641	T	C	NA	0.124363	1.8451e-06	2031.54
rs7234058	18	5830507		class Erysipelotrichia id.2147	-0.0945759	0.0194091	T	C	NA	0.0927771	9.12347e-07	1462.8
rs270727	1	45082825		genus Butyricimonas id.945	-0.0694173	0.0150795	G	C	NA	0.153701	5.38158e-06	2597.84
rs71428626	2	83093264		genus Butyricimonas id.945	-0.133188	0.0289905	G	T	NA	0.0415854	4.80408e-06	620.647
rs78453362	3	78740009		genus Butyricimonas id.945	-0.14948	0.0327073	A	G	NA	0.032671	4.05807e-06	483.11
rs782080	3	127468661		genus Butyricimonas id.945	-0.0653488	0.0137974	A	T	NA	0.183593	2.23398e-06	3216.68
rs326049	5	997217		genus Butyricimonas id.945	0.0759694	0.0167617	C	G	NA	0.124399	8.18653e-06	2032.2
rs2642760	5	62119947		genus Butyricimonas id.945	0.0713357	0.0145396	G	C	NA	0.165328	8.58084e-07	2833.27
rs62390301	5	159867647		genus Butyricimonas id.945	-0.0872983	0.0174893	T	C	NA	0.114263	7.41908e-07	1845.27
rs9657374	8	4834406		genus Butyricimonas id.945	0.0680719	0.0148172	C	T	NA	0.159191	4.5036e-06	2708.19
rs7083431	10	72711156		genus Butyricimonas id.945	0.0703539	0.0144439	A	C	NA	0.167526	8.85462e-07	2878.52
rs72814525	10	72443070		genus Butyricimonas id.945	0.0664154	0.0149766	A	G	NA	0.155821	8.24594e-06	2640.27
rs11228830	11	56664962		genus Butyricimonas id.945	0.135265	0.0298411	A	G	NA	0.0392484	6.55164e-06	584.344
rs12304031	12	129438771		genus Butyricimonas id.945	-0.0862781	0.0196846	G	A	NA	0.0901984	6.7007e-06	1418.11
rs2114713	15	80528373		genus Butyricimonas id.945	0.062721	0.0138998	G	T	NA	0.180898	6.87717e-06	3159.03
rs1862649	16	22172866		genus Butyricimonas id.945	0.113124	0.0248176	G	A	NA	0.0567456	4.76255e-06	860.52
rs12458763	18	34091618		genus Butyricimonas id.945	0.122037	0.0269587	A	C	NA	0.0480899	6.36649e-06	722.629
rs62130338	19	49162501		genus Butyricimonas id.945	0.0732608	0.0158324	A	G	NA	0.139431	3.89807e-06	2317.55
rs1701950	19	51465096		genus Butyricimonas id.945	-0.105056	0.0241047	G	C	NA	0.0601518	7.67909e-06	915.478
rs113054641	21	16550389		genus Butyricimonas id.945	-0.144881	0.0274574	G	A	NA	0.0463589	1.73696e-07	695.353
rs10202904	2	125440268		genus Methanobrevibacter id.123	0.112811	0.0239106	G	T	NA	0.0611323	3.08546e-06	931.374
rs6776814	3	15053083		genus Methanobrevibacter id.123	-0.188956	0.0419905	T	C	NA	0.0198221	8.04896e-06	289.269
rs894996	4	104418307		genus Methanobrevibacter id.123	0.214213	0.0456045	C	A	NA	0.0168049	3.81566e-06	244.486
rs1334944	10	112266046		genus Methanobrevibacter id.123	0.115197	0.0255492	T	C	NA	0.0535423	7.61377e-06	809.196
rs11018665	11	89349287		genus Methanobrevibacter id.123	0.113013	0.0254343	A	T	NA	0.0540272	7.03105e-06	816.942
rs76029318	13	41963791		genus Methanobrevibacter id.123	0.222849	0.0454319	T	C	NA	0.0169328	1.07552e-06	246.379
rs4779844	15	31516919		genus Methanobrevibacter id.123	-0.109639	0.0247979	C	G	NA	0.0568358	9.28282e-06	861.97
rs4802933	19	52925820		genus Methanobrevibacter id.123	0.135628	0.0308139	G	A	NA	0.0368094	9.73823e-06	546.643
rs11581881	1	9361576		genus Ruminococcaceae UCG013 id.11370	0.0661211	0.0144736	C	T	NA	0.166839	4.72585e-06	2864.36
rs12485353	3	197049996		genus Ruminococcaceae UCG013 id.11370	-0.0607903	0.0130847	G	A	NA	0.204138	4.19382e-06	3668.97
rs76973485	3	9534657		genus Ruminococcaceae UCG013 id.11370	0.194976	0.0418213	G	T	NA	0.0199828	3.34981e-06	291.662
rs9313055	5	3628882		genus Ruminococcaceae UCG013 id.11370	0.105087	0.023446	T	C	NA	0.0635791	9.54707e-06	971.182
rs12189346	5	141395140		genus Ruminococcaceae UCG013 id.11370	0.0684961	0.014558	G	A	NA	0.164911	1.67954e-06	2824.7
rs7784330	7	32530997		genus Ruminococcaceae UCG013 id.11370	0.0498329	0.0112066	A	G	NA	0.278294	8.16263e-06	5515.71
rs2730183	8	40311885		genus Ruminococcaceae UCG013 id.11370	-0.0488692	0.0109907	G	A	NA	0.289335	8.43782e-06	5823.63
rs2428106	9	136620584		genus Ruminococcaceae UCG013 id.11370	-0.0490863	0.0109903	C	G	NA	0.289356	8.37606e-06	5824.23
rs12336782	9	13609119		genus Ruminococcaceae UCG013 id.11370	-0.0856047	0.0189311	T	C	NA	0.0975214	8.603e-06	1545.68
rs16918863	10	19780463		genus Ruminococcaceae UCG013 id.11370	0.111491	0.0240157	A	C	NA	0.0605984	4.15499e-06	922.715
rs12781711	10	2219930		genus Ruminococcaceae UCG013 id.11370	-0.0656129	0.0117477	C	T	NA	0.253248	2.553e-08	4850.95
rs4385846	10	115650278		genus Ruminococcaceae UCG013 id.11370	-0.0598404	0.0131807	T	G	NA	0.201175	6.46205e-06	3602.31
rs75088940	12	30245557		genus Ruminococcaceae UCG013 id.11370	-0.0942968	0.0200712	T	C	NA	0.0867571	2.55399e-06	1358.86
rs9565219	13	76583319		genus Ruminococcaceae UCG013 id.11370	-0.0524592	0.0117701	T	A	NA	0.252285	8.72529e-06	4826.28
rs1729063	16	10863459		genus Ruminococcaceae UCG013 id.11370	0.0533411	0.0120757	C	G	NA	0.239677	9.63585e-06	4509.07
rs72730932	1	192019835		genus Family XIII AD3011 group id.11293	-0.0899559	0.0177107	C	A	NA	0.111424	6.88763e-07	1793.67
rs16840310	1	240694163		genus Family XIII AD3011 group id.11293	0.0608052	0.0122149	G	A	NA	0.234246	6.75118e-07	4375.63
rs11126423	2	74195551		genus Family XIII AD3011 group id.11293	-0.0904399	0.0196301	T	C	NA	0.0906999	5.91248e-06	1426.78
rs9837139	3	29811865		genus Family XIII AD3011 group id.11293	0.10752	0.0240482	A	G	NA	0.0604347	8.70803e-06	920.062
rs9852893	3	3556826		genus Family XIII AD3011 group id.11293	-0.0657834	0.0129056	G	C	NA	0.209843	3.87543e-07	3798.74
rs11736617	4	38917830		genus Family XIII AD3011 group id.11293	-0.0759493	0.0172101	G	A	NA	0.118001	9.02049e-06	1913.7
rs149302	5	14159925		genus Family XIII AD3011 group id.11293	-0.0645635	0.0143225	T	C	NA	0.170378	7.48187e-06	2937.59
rs9276029	6	32695336		genus Family XIII AD3011 group id.11293	-0.0811384	0.0185669	A	G	NA	0.101385	8.92771e-06	1613.83
rs17156849	7	28603985		genus Family XIII AD3011 group id.11293	-0.112891	0.0245292	G	A	NA	0.0580878	4.1917e-06	882.129
rs739451	9	136678954		genus Family XIII AD3011 group id.11293	0.0649589	0.0147534	C	T	NA	0.160571	7.87807e-06	2736.16
rs12812672	12	18127597		genus Family XIII AD3011 group id.11293	-0.096065	0.020828	T	C	NA	0.0805669	2.55806e-06	1253.41
rs12911842	15	40047706		genus Family XIII AD3011 group id.11293	-0.0811976	0.0183335	A	T	NA	0.103983	6.90828e-06	1659.98
rs16940167	15	58683697		genus Family XIII AD3011 group id.11293	0.0732552	0.0159898	C	T	NA	0.136699	3.90841e-06	2264.96
rs62029761	16	16006242		genus Family XIII AD3011 group id.11293	0.128753	0.0276002	A	G	NA	0.0458804	3.89081e-06	687.831
rs62200412	20	4618639		genus Family XIII AD3011 group id.11293	-0.0800851	0.0163834	C	T	NA	0.13021	5.80216e-07	2141.35
rs13086907	3	142135117		order Selenomonadales id.2165	0.0625312	0.0131735	G	A	NA	0.201395	1.95488e-06	3607.24
rs73232831	4	17413426		order Selenomonadales id.2165	-0.151829	0.0314932	G	A	NA	0.0352386	1.87452e-06	522.463
rs1643968	5	165266628		order Selenomonadales id.2165	-0.0565284	0.0112298	T	C	NA	0.277145	4.14601e-07	5484.21
rs4722181	7	22817571		order Selenomonadales id.2165	0.0501306	0.0105798	T	G	NA	0.312246	2.00111e-06	6494.13
rs1135612	7	75609677		order Selenomonadales id.2165	0.0529785	0.0119177	G	A	NA	0.246075	9.26296e-06	4668.7
rs1447205	8	41231597		order Selenomonadales id.2165	0.0502053	0.0108382	C	G	NA	0.297535	2.93326e-06	6058.57
rs61249479	9	124912908		order Selenomonadales id.2165	0.0777075	0.0168628	A	C	NA	0.122911	2.95474e-06	2004.5
rs4463806	10	115597993		order Selenomonadales id.2165	0.0543966	0.0129365	C	T	NA	0.208842	7.80657e-06	3775.83
rs1649999	10	80086072		order Selenomonadales id.2165	0.0748989	0.0166458	A	G	NA	0.126137	7.58124e-06	2064.7
rs9423647	10	5579818		order Selenomonadales id.2165	0.047817	0.0105282	G	A	NA	0.315314	6.06108e-06	6587.33
rs71405394	15	101245088		order Selenomonadales id.2165	-0.114178	0.02405	G	A	NA	0.0604257	2.16631e-06	919.916
rs60274479	16	21249925		order Selenomonadales id.2165	-0.0659623	0.0134137	T	C	NA	0.194247	1.1623e-06	3448.34
rs2834062	21	34377485		order Selenomonadales id.2165	0.0489057	0.0108842	A	G	NA	0.295025	8.43918e-06	5986.08
rs7540303	1	179629191		family Coriobacteriaceae id.811	0.0483227	0.0109062	C	T	NA	0.293836	9.62144e-06	5951.92
rs240104	1	176571431		family Coriobacteriaceae id.811	-0.0603429	0.0126849	T	C	NA	0.217209	1.51604e-06	3969.08
rs2442778	3	11654412		family Coriobacteriaceae id.811	0.116408	0.0258545	A	G	NA	0.0522853	9.02693e-06	789.15
rs1397793	5	90471451		family Coriobacteriaceae id.811	0.0498855	0.0112446	A	G	NA	0.276416	9.77372e-06	5464.27
rs80046645	5	459415		family Coriobacteriaceae id.811	0.25584	0.0561995	C	G	NA	0.0110659	4.65693e-06	160.058
rs76779974	5	125460084		family Coriobacteriaceae id.811	0.0774888	0.0171877	C	G	NA	0.118309	5.63093e-06	1919.36
rs13307134	7	105084680		family Coriobacteriaceae id.811	-0.0565686	0.0126265	T	C	NA	0.219223	7.79938e-06	4016.21
rs62448869	7	24464799		family Coriobacteriaceae id.811	-0.0486059	0.0108982	T	A	NA	0.294267	7.87281e-06	5964.3
rs3025411	9	136512906		family Coriobacteriaceae id.811	0.0926543	0.0209468	A	G	NA	0.0796556	8.26913e-06	1238.01
rs7898585	10	5644995		family Coriobacteriaceae id.811	-0.0731501	0.0164186	C	T	NA	0.129652	5.24675e-06	2130.81
rs4880783	10	1223742		family Coriobacteriaceae id.811	-0.056503	0.0125055	T	G	NA	0.223486	5.89508e-06	4116.78
rs11250875	10	1922731		family Coriobacteriaceae id.811	0.06075	0.0130939	T	C	NA	0.203851	4.82848e-06	3662.5
rs719099	10	65799217		family Coriobacteriaceae id.811	0.0778402	0.0155815	A	G	NA	0.143957	5.43313e-07	2405.44
rs1816223	12	11494021		family Coriobacteriaceae id.811	0.0586265	0.0129006	G	A	NA	0.210006	4.84117e-06	3802.47
rs8010111	14	39660509		family Coriobacteriaceae id.811	0.103377	0.0229286	A	G	NA	0.0664809	6.8962e-06	1018.66
rs11073596	15	86433579		family Coriobacteriaceae id.811	-0.0510212	0.0114339	G	T	NA	0.267339	8.14442e-06	5219.37
rs34739816	17	37376685		family Coriobacteriaceae id.811	0.0965017	0.0207666	G	T	NA	0.081044	3.88356e-06	1261.49
rs11656361	17	8121332		family Coriobacteriaceae id.811	0.0773006	0.017553	A	C	NA	0.113436	8.0201e-06	1830.19
rs45480394	19	55857777		family Coriobacteriaceae id.811	-0.0504262	0.0113307	T	G	NA	0.272231	9.71449e-06	5350.6
rs12974142	19	52895166		family Coriobacteriaceae id.811	0.0789796	0.0177205	G	A	NA	0.111301	8.51236e-06	1791.44
rs67561917	20	62072077		family Coriobacteriaceae id.811	-0.0714367	0.0154113	A	G	NA	0.147154	5.39126e-06	2468.09
rs78250280	1	147291928		genus Eubacterium ventriosum group id.11341	0.0749762	0.0164404	G	A	NA	0.129308	3.35792e-06	2124.32
rs66746423	1	109398264		genus Eubacterium ventriosum group id.11341	0.0751501	0.0164978	C	T	NA	0.12841	6.11139e-06	2107.39
rs6704822	2	203661779		genus Eubacterium ventriosum group id.11341	-0.0739179	0.0166705	G	A	NA	0.125763	6.62232e-06	2057.7
rs13082419	3	107736434		genus Eubacterium ventriosum group id.11341	-0.0715522	0.016137	C	T	NA	0.134217	9.55983e-06	2217.45
rs66830358	3	171895485		genus Eubacterium ventriosum group id.11341	0.0528752	0.0117972	T	A	NA	0.251127	6.8691e-06	4796.71
rs57199565	3	190223732		genus Eubacterium ventriosum group id.11341	0.0783394	0.0160257	T	C	NA	0.136087	7.9704e-07	2253.23
rs73849225	4	126371814		genus Eubacterium ventriosum group id.11341	0.0975711	0.0224388	T	C	NA	0.0694149	5.20907e-06	1066.97
rs16884680	8	114445055		genus Eubacterium ventriosum group id.11341	-0.0906428	0.0191909	G	T	NA	0.0948989	1.73968e-06	1499.76
rs876734	12	52423996		genus Eubacterium ventriosum group id.11341	0.0618696	0.0132532	T	C	NA	0.19898	2.88908e-06	3553.24
rs9316536	13	51938576		genus Eubacterium ventriosum group id.11341	-0.0817111	0.0183121	T	G	NA	0.104226	7.8352e-06	1664.31
rs11617697	13	98785900		genus Eubacterium ventriosum group id.11341	-0.143349	0.0286241	A	G	NA	0.0426568	7.21755e-07	637.35
rs3809430	14	44975510		genus Eubacterium ventriosum group id.11341	-0.0548171	0.0118426	T	C	NA	0.249206	3.5532e-06	4747.82
rs35179274	14	51960625		genus Eubacterium ventriosum group id.11341	-0.0627263	0.013786	C	T	NA	0.183897	5.75798e-06	3223.2
rs72783037	16	60348381		genus Eubacterium ventriosum group id.11341	0.0658926	0.0143747	C	A	NA	0.169143	6.54757e-06	2911.96
rs12964517	18	22460785		genus Eubacterium ventriosum group id.11341	0.0587198	0.0123453	G	A	NA	0.229323	2.07501e-06	4256.32
rs73615400	20	50140919		genus Eubacterium ventriosum group id.11341	-0.0956303	0.0193428	T	C	NA	0.0934142	9.53608e-07	1473.88
rs6048195	20	2308307		genus Eubacterium ventriosum group id.11341	-0.0603594	0.011658	A	T	NA	0.25716	2.50323e-07	4951.83
rs10495392	1	237422989		genus Ruminococcaceae UCG014 id.11371	0.082486	0.0187194	T	C	NA	0.0997397	9.96323e-06	1584.74
rs74060145	1	15322582		genus Ruminococcaceae UCG014 id.11371	-0.115767	0.0254199	C	G	NA	0.0540884	8.70502e-06	817.92
rs439810	2	119467367		genus Ruminococcaceae UCG014 id.11371	0.0577127	0.0126675	C	G	NA	0.217806	7.0419e-06	3983.02
rs72809222	2	57205854		genus Ruminococcaceae UCG014 id.11371	0.0671775	0.0139838	T	C	NA	0.178732	2.4119e-06	3112.96
rs995642	2	134854659		genus Ruminococcaceae UCG014 id.11371	0.060048	0.0126417	C	T	NA	0.218696	1.90222e-06	4003.85
rs12638134	3	101334609		genus Ruminococcaceae UCG014 id.11371	0.0582548	0.0119657	T	G	NA	0.244104	1.21143e-06	4619.25
rs73186226	3	123829361		genus Ruminococcaceae UCG014 id.11371	-0.0993852	0.0216819	G	A	NA	0.0743459	6.71754e-06	1148.86
rs10941294	5	36435597		genus Ruminococcaceae UCG014 id.11371	-0.122057	0.0260017	C	T	NA	0.051695	2.39701e-06	779.754
rs115777838	5	26110626		genus Ruminococcaceae UCG014 id.11371	-0.18835	0.0386643	T	C	NA	0.0233793	4.62328e-07	342.423
rs62478832	7	109564034		genus Ruminococcaceae UCG014 id.11371	-0.058129	0.012903	T	A	NA	0.209928	6.04422e-06	3800.68
rs34402072	8	3636548		genus Ruminococcaceae UCG014 id.11371	-0.0688023	0.0156083	C	T	NA	0.143463	9.80438e-06	2395.81
rs56105232	9	14363769		genus Ruminococcaceae UCG014 id.11371	0.139276	0.0299132	G	A	NA	0.0390594	2.9128e-06	581.416
rs853612	10	119928413		genus Ruminococcaceae UCG014 id.11371	-0.0528257	0.0119367	A	G	NA	0.245292	9.75461e-06	4649.02
rs61898819	11	126024042		genus Ruminococcaceae UCG014 id.11371	0.0607865	0.0138761	A	T	NA	0.181517	9.91791e-06	3172.23
rs10791168	11	131659000		genus Ruminococcaceae UCG014 id.11371	0.0664624	0.0150069	G	A	NA	0.155192	9.7618e-06	2627.66
rs77627087	16	87759750		genus Ruminococcaceae UCG014 id.11371	0.067562	0.0150103	C	G	NA	0.155122	7.4266e-06	2626.25
rs79640386	18	4084336		genus Ruminococcaceae UCG014 id.11371	-0.110863	0.0248098	T	A	NA	0.0567813	8.73756e-06	861.094
rs17296933	19	49175964		genus Ruminococcaceae UCG014 id.11371	-0.0829544	0.0185058	C	G	NA	0.102055	7.33719e-06	1625.71
rs11207728	1	61827534		order Bacillales id.1674	0.14455	0.0316912	A	G	NA	0.0347996	5.73456e-06	515.721
rs74420793	4	127766709		order Bacillales id.1674	-0.164413	0.0353763	A	G	NA	0.0279272	3.07319e-06	410.947
rs12522021	5	78856074		order Bacillales id.1674	0.174339	0.0400515	T	A	NA	0.0217878	7.60221e-06	318.595
rs10233278	7	117496144		order Bacillales id.1674	-0.116319	0.0248527	T	C	NA	0.0565854	3.508e-06	857.945
rs4617108	7	49423832		order Bacillales id.1674	-0.248861	0.0525929	G	A	NA	0.0126356	1.97506e-06	183.053
rs11034576	11	38085711		order Bacillales id.1674	0.205765	0.0453311	A	G	NA	0.0170082	8.85972e-06	247.495
rs62640857	12	69332975		order Bacillales id.1674	0.148238	0.0326455	A	G	NA	0.0327948	4.49262e-06	485.003
rs11844714	14	49001226		order Bacillales id.1674	-0.143245	0.0320272	A	G	NA	0.0340733	5.06209e-06	504.577
rs10410917	19	14970441		order Bacillales id.1674	-0.11471	0.0250025	C	T	NA	0.0559094	5.57353e-06	847.088
rs1287018	20	5826474		order Bacillales id.1674	0.141125	0.0319309	G	A	NA	0.0342791	9.87097e-06	507.733
rs74887130	21	28684912		order Bacillales id.1674	-0.192166	0.0358817	C	G	NA	0.027146	1.16118e-07	399.131
rs62191117	2	239900775		family Alcaligenaceae id.2875	0.0684302	0.0133636	A	G	NA	0.195706	2.75943e-07	3480.55
rs7638039	3	70588939		family Alcaligenaceae id.2875	0.0603335	0.0127779	T	C	NA	0.214059	2.70477e-06	3895.83
rs2367850	3	193456274		family Alcaligenaceae id.2875	0.0629104	0.0131712	G	C	NA	0.201466	1.84629e-06	3608.82
rs17000015	4	75867283		family Alcaligenaceae id.2875	-0.0609257	0.0125363	A	T	NA	0.222389	1.1272e-06	4090.8
rs79846372	4	83635863		family Alcaligenaceae id.2875	0.0882459	0.0198328	A	G	NA	0.0888554	6.98602e-06	1394.93
rs4033856	4	45642485		family Alcaligenaceae id.2875	-0.081834	0.0168931	T	C	NA	0.122471	1.02903e-06	1996.32
rs62395635	5	173497796		family Alcaligenaceae id.2875	0.110583	0.0238514	T	C	NA	0.0614362	3.34696e-06	936.306
rs1153990	5	104233461		family Alcaligenaceae id.2875	-0.058727	0.0128306	A	G	NA	0.212304	5.96788e-06	3855.29
rs112159068	6	138305038		family Alcaligenaceae id.2875	0.131484	0.0281089	A	T	NA	0.0442348	3.56484e-06	662.019
rs2040996	7	111294074		family Alcaligenaceae id.2875	0.0490922	0.0110231	C	T	NA	0.287637	7.7992e-06	5775.64
rs6969323	7	104214487		family Alcaligenaceae id.2875	-0.0593564	0.0129137	A	C	NA	0.20958	3.8858e-06	3792.71
rs112135816	9	82485327		family Alcaligenaceae id.2875	-0.0775052	0.0171554	T	G	NA	0.118755	5.27667e-06	1927.57
rs74776516	11	20763367		family Alcaligenaceae id.2875	-0.0944052	0.0213287	T	G	NA	0.0768286	6.85046e-06	1190.41
rs7302582	12	1396151		family Alcaligenaceae id.2875	-0.106817	0.023298	G	C	NA	0.0643894	3.33557e-06	984.412
rs9537886	13	58545246		family Alcaligenaceae id.2875	-0.0570888	0.0110683	A	C	NA	0.285292	2.35109e-07	5709.77
rs2184675	14	66593668		family Alcaligenaceae id.2875	-0.0563972	0.0124753	A	T	NA	0.224569	6.08373e-06	4142.52
rs28480294	15	71522509		family Alcaligenaceae id.2875	0.0516967	0.0115503	C	T	NA	0.261978	6.60602e-06	5077.54
rs147968	16	85945839		family Alcaligenaceae id.2875	0.0489475	0.0110321	C	T	NA	0.287168	9.12704e-06	5762.43
rs9964679	18	26569901		family Alcaligenaceae id.2875	0.0537051	0.0116008	A	G	NA	0.259702	4.47384e-06	5017.96
rs67737557	20	29836081		family Alcaligenaceae id.2875	0.0738409	0.0151678	C	G	NA	0.151917	1.03743e-06	2562.28
rs6087811	20	30596130		family Alcaligenaceae id.2875	-0.0927044	0.0200457	T	G	NA	0.086978	3.36837e-06	1362.65
rs12034718	1	67379595		genus Butyricicoccus id.2055	-0.0701199	0.0158213	G	A	NA	0.139626	9.57679e-06	2321.34
rs10084203	2	191304149		genus Butyricicoccus id.2055	-0.0549699	0.0123563	G	A	NA	0.228915	8.58638e-06	4246.49
rs56221232	2	153453410		genus Butyricicoccus id.2055	0.0828027	0.0167401	T	C	NA	0.12472	7.61939e-07	2038.2
rs2017189	4	7460153		genus Butyricicoccus id.2055	0.0506956	0.011024	T	G	NA	0.28759	3.87258e-06	5774.32
rs62478070	7	157688150		genus Butyricicoccus id.2055	0.224039	0.0494959	T	G	NA	0.0142664	5.93772e-06	207.02
rs4962426	10	126908208		genus Butyricicoccus id.2055	-0.0614216	0.0135979	T	G	NA	0.18902	7.38482e-06	3333.92
rs7322368	13	100213990		genus Butyricicoccus id.2055	-0.0815733	0.0183167	C	T	NA	0.104174	5.51785e-06	1663.38
rs12585793	13	27018240		genus Butyricicoccus id.2055	-0.262206	0.0564729	T	C	NA	0.010959	5.79189e-06	158.495
rs75238760	18	22899113		genus Butyricicoccus id.2055	0.0619423	0.0139942	T	A	NA	0.178466	6.79704e-06	3107.33
rs16861661	1	18501459		family Lactobacillaceae id.1836	-0.193287	0.0379293	G	A	NA	0.0242942	2.70128e-07	356.156
rs74599091	1	179720669		family Lactobacillaceae id.1836	0.191613	0.0425039	A	G	NA	0.0193461	7.6952e-06	282.186
rs820999	1	16773387		family Lactobacillaceae id.1836	0.0758291	0.0170151	G	T	NA	0.120721	8.88567e-06	1963.87
rs1530559	2	135755629		family Lactobacillaceae id.1836	0.0772453	0.0176921	G	A	NA	0.111659	9.6525e-06	1797.92
rs11674854	2	28903275		family Lactobacillaceae id.1836	-0.0830224	0.0175267	C	T	NA	0.113776	2.59543e-06	1836.39
rs77478751	3	173151665		family Lactobacillaceae id.1836	-0.219178	0.0473566	A	G	NA	0.0155844	5.9595e-06	226.449
rs62314653	4	109896462		family Lactobacillaceae id.1836	0.177082	0.0392269	C	A	NA	0.0227135	6.59189e-06	332.445
rs9345899	6	67559323		family Lactobacillaceae id.1836	-0.124042	0.0278946	A	G	NA	0.0449171	9.44583e-06	672.71
rs768253	8	69010103		family Lactobacillaceae id.1836	-0.0792344	0.0170604	T	G	NA	0.120081	3.60761e-06	1952.04
rs1590596	13	23836941		family Lactobacillaceae id.1836	-0.10381	0.0220135	C	G	NA	0.072123	3.89933e-06	1111.84
rs328312	16	73890910		family Lactobacillaceae id.1836	0.082529	0.0168225	T	A	NA	0.123501	8.69121e-07	2015.47
rs921925	19	6928017		family Lactobacillaceae id.1836	0.0999419	0.0201687	A	C	NA	0.0859203	5.77192e-07	1344.53
rs6092149	20	54192992		family Lactobacillaceae id.1836	-0.0825646	0.0170282	A	T	NA	0.120535	1.38159e-06	1960.44
rs4364940	1	234126516		genus Alloprevotella id.961	0.126418	0.0282207	A	G	NA	0.043885	8.58361e-06	656.544
rs4680035	3	152805600		genus Alloprevotella id.961	0.119599	0.0259446	G	A	NA	0.0519228	4.99057e-06	783.378
rs17380632	3	79794395		genus Alloprevotella id.961	0.125564	0.0280409	A	T	NA	0.0444496	9.27129e-06	665.383
rs58212166	4	189076705		genus Alloprevotella id.961	-0.161506	0.0359102	A	G	NA	0.0271029	7.93615e-06	398.48
rs12675596	8	69994816		genus Alloprevotella id.961	0.145669	0.0290678	G	T	NA	0.0413645	9.63718e-07	617.208
rs2154444	21	36053643		genus Alloprevotella id.961	-0.138234	0.0308961	G	T	NA	0.0366138	8.36758e-06	543.628
rs34619204	21	40993008		genus Alloprevotella id.961	-0.156037	0.0344392	G	A	NA	0.0294677	8.84199e-06	434.303
rs12724320	1	179370499		genus Ruminococcaceae UCG011 id.11368	-0.120881	0.0249229	C	T	NA	0.0562671	1.51985e-06	852.831
rs9729514	1	219901055		genus Ruminococcaceae UCG011 id.11368	-0.184934	0.0394616	G	A	NA	0.0224441	2.36772e-06	328.411
rs4490371	3	76205107		genus Ruminococcaceae UCG011 id.11368	-0.111816	0.0248963	T	C	NA	0.0563874	7.74622e-06	854.763
rs12636310	3	185469491		genus Ruminococcaceae UCG011 id.11368	0.132725	0.0282037	G	A	NA	0.0439379	2.81235e-06	657.372
rs1416041	6	105073676		genus Ruminococcaceae UCG011 id.11368	-0.182339	0.0339898	A	C	NA	0.030252	7.04417e-08	446.224
rs2729556	7	111763988		genus Ruminococcaceae UCG011 id.11368	0.109097	0.0233699	T	C	NA	0.0639938	3.18676e-06	977.95
rs10274562	7	11222521		genus Ruminococcaceae UCG011 id.11368	0.110917	0.0244556	C	T	NA	0.058438	6.49606e-06	887.777
rs79113084	12	29634919		genus Ruminococcaceae UCG011 id.11368	-0.152166	0.0317519	C	T	NA	0.0346667	2.06125e-06	513.68
rs3842897	1	183503664		genus Family XIII UCG001 id.11294	-0.112639	0.0242751	G	A	NA	0.0593102	5.19709e-06	901.864
rs12049454	1	85228325		genus Family XIII UCG001 id.11294	-0.0647298	0.0134065	T	C	NA	0.194456	1.17379e-06	3452.94
rs76463770	3	45479090		genus Family XIII UCG001 id.11294	0.19313	0.0419866	A	G	NA	0.0198258	3.77477e-06	289.324
rs1426266	3	188224096		genus Family XIII UCG001 id.11294	0.0665521	0.0137151	C	T	NA	0.185803	1.24934e-06	3264.24
rs62414802	6	76598635		genus Family XIII UCG001 id.11294	-0.0611904	0.013457	C	T	NA	0.192999	4.29181e-06	3420.89
rs7119679	11	94681786		genus Family XIII UCG001 id.11294	-0.0809085	0.0174782	G	A	NA	0.114409	3.52493e-06	1847.92
rs116979587	15	25151194		genus Family XIII UCG001 id.11294	-0.121679	0.0260821	T	A	NA	0.0513768	3.04635e-06	774.694
rs8076666	17	78223817		genus Family XIII UCG001 id.11294	-0.088655	0.0198094	G	A	NA	0.0890654	8.01826e-06	1398.55
rs112362903	17	33761027		genus Family XIII UCG001 id.11294	-0.149047	0.0333271	A	G	NA	0.0314671	7.87771e-06	464.729
rs2276529	21	45153079		genus Family XIII UCG001 id.11294	-0.0759406	0.0165099	C	G	NA	0.128222	5.35673e-06	2103.85
rs2692012	1	203991605		order Desulfovibrionales id.3156	-0.112244	0.0253553	G	A	NA	0.0543644	2.27023e-06	822.333
rs16851319	1	203308383		order Desulfovibrionales id.3156	-0.0729137	0.0150954	G	C	NA	0.153378	2.7029e-06	2591.38
rs3935584	2	233929283		order Desulfovibrionales id.3156	-0.0524466	0.0115749	C	T	NA	0.260866	7.19747e-06	5048.37
rs186073	3	31133401		order Desulfovibrionales id.3156	0.0529219	0.0118542	T	C	NA	0.248718	8.7444e-06	4735.46
rs72647048	8	57865378		order Desulfovibrionales id.3156	-0.0772459	0.0170876	T	C	NA	0.119699	9.00285e-06	1944.98
rs112381107	9	15269705		order Desulfovibrionales id.3156	0.21009	0.0456974	C	T	NA	0.0167367	3.21655e-06	243.476
rs17791387	9	81834426		order Desulfovibrionales id.3156	-0.0727501	0.0154369	A	G	NA	0.146667	2.25294e-06	2458.5
rs11599763	10	11855599		order Desulfovibrionales id.3156	0.0554862	0.0117486	C	T	NA	0.253209	2.60699e-06	4849.96
rs62020470	15	96161065		order Desulfovibrionales id.3156	-0.0573633	0.0129462	A	G	NA	0.208529	7.50983e-06	3768.68
rs9928243	16	71541641		order Desulfovibrionales id.3156	-0.0544713	0.0117811	C	A	NA	0.251814	3.96634e-06	4814.24
rs4506934	17	2856662		order Desulfovibrionales id.3156	-0.0953383	0.0201367	C	T	NA	0.0861936	2.42996e-06	1349.21
rs6058181	20	33694801		order Desulfovibrionales id.3156	0.0836765	0.0166098	C	T	NA	0.126684	2.52773e-07	2074.96
rs2838334	21	45064961		order Desulfovibrionales id.3156	0.0569024	0.0124223	G	A	NA	0.226489	4.16793e-06	4188.31
rs6742198	2	33607071		genus Allisonella id.2174	-0.149152	0.0316484	A	G	NA	0.0348938	3.34511e-06	517.167
rs1901739	5	114286707		genus Allisonella id.2174	-0.115769	0.0248626	G	T	NA	0.0565404	3.58798e-06	857.221
rs76904847	7	137968010		genus Allisonella id.2174	0.148523	0.0334857	G	A	NA	0.0311697	6.08751e-06	460.196
rs35778461	9	100150556		genus Allisonella id.2174	0.146679	0.0297186	C	T	NA	0.0395726	1.20629e-06	589.37
rs602075	9	79110160		genus Allisonella id.2174	-0.168974	0.0296976	G	A	NA	0.0396286	3.56574e-08	590.238
rs7898615	10	122413451		genus Allisonella id.2174	0.167966	0.0373586	T	G	NA	0.0250421	8.87279e-06	367.403
rs594561	11	88632972		genus Allisonella id.2174	-0.112231	0.0251681	T	C	NA	0.0551761	9.41109e-06	835.329
rs35110698	12	28018998		genus Allisonella id.2174	-0.146322	0.0320852	T	C	NA	0.0339502	5.72321e-06	502.69
rs685403	18	75370866		genus Allisonella id.2174	-0.175203	0.0404474	G	C	NA	0.0213634	4.88394e-06	312.253
rs12753492	1	14201546		genus Faecalibacterium id.2057	0.0641305	0.0149933	A	C	NA	0.155474	8.80278e-06	2633.31
rs10927394	1	245267339		genus Faecalibacterium id.2057	-0.232262	0.0512364	G	T	NA	0.0133136	7.01892e-06	193.007
rs79656633	1	111036827		genus Faecalibacterium id.2057	0.145631	0.0323019	T	C	NA	0.0334962	8.13561e-06	495.735
rs114946999	2	37125235		genus Faecalibacterium id.2057	-0.0861565	0.01896	C	T	NA	0.0972244	5.69574e-06	1540.47
rs6910935	6	131587157		genus Faecalibacterium id.2057	-0.134864	0.0277032	G	A	NA	0.0455399	1.37848e-06	682.483
rs11776390	8	38593645		genus Faecalibacterium id.2057	-0.078354	0.017183	T	C	NA	0.118373	6.39676e-06	1920.55
rs61875484	10	128614990		genus Faecalibacterium id.2057	0.0817953	0.018369	C	G	NA	0.103581	9.18015e-06	1652.83
rs12320842	12	83502773		genus Faecalibacterium id.2057	0.094833	0.0163962	C	G	NA	0.130007	7.56955e-09	2137.5
rs9536330	13	53567017		genus Faecalibacterium id.2057	-0.048317	0.010797	T	C	NA	0.29981	5.33261e-06	6124.73
rs1271565	14	64044097		genus Faecalibacterium id.2057	-0.0576251	0.0119649	C	T	NA	0.244137	1.3017e-06	4620.06
rs28376661	15	47404021		genus Faecalibacterium id.2057	0.0504817	0.0109368	C	G	NA	0.292194	3.66454e-06	5904.93
rs75499067	16	6099863		genus Faecalibacterium id.2057	0.227585	0.0465522	C	T	NA	0.0161277	1.76449e-06	234.472
rs2835874	21	39027901		genus Faecalibacterium id.2057	-0.0866356	0.0196496	T	C	NA	0.09052	7.54397e-06	1423.67
rs2569953	3	144148905		genus Terrisporobacter id.11348	0.0775591	0.0174641	C	A	NA	0.114593	8.95014e-06	1851.29
rs7034891	9	117245252		genus Terrisporobacter id.11348	-0.0799209	0.0173794	G	C	NA	0.115713	4.53774e-06	1871.74
rs1883097	11	8938819		genus Terrisporobacter id.11348	0.226399	0.0454642	C	T	NA	0.0169088	4.15786e-07	246.023
rs58405430	11	20621043		genus Terrisporobacter id.11348	0.134617	0.0301177	G	T	NA	0.0385308	7.93707e-06	573.232
rs7184125	16	15920394		genus Terrisporobacter id.11348	0.091256	0.0205493	T	C	NA	0.0827671	8.48106e-06	1290.73
rs2872237	19	17026940		genus Terrisporobacter id.11348	0.0814505	0.0175943	A	C	NA	0.112904	3.97137e-06	1820.52
rs76784716	2	169033340		order Rhodospirillales id.2667	0.136039	0.0284399	A	G	NA	0.0432111	1.31383e-06	646.007
rs3754624	2	225633812		order Rhodospirillales id.2667	0.094128	0.0198389	C	T	NA	0.0888007	2.68368e-06	1393.99
rs55876211	3	84471266		order Rhodospirillales id.2667	-0.0865002	0.0195197	C	T	NA	0.0917288	7.87318e-06	1444.6
rs9813022	3	13726736		order Rhodospirillales id.2667	-0.0830794	0.0162642	A	G	NA	0.132125	3.07213e-07	2177.64
rs77304857	4	134248015		order Rhodospirillales id.2667	-0.0997433	0.0222165	C	A	NA	0.070811	6.02033e-06	1090.07
rs1549633	5	27945645		order Rhodospirillales id.2667	0.0996735	0.0216667	A	C	NA	0.0744503	3.88025e-06	1150.6
rs3730086	5	67577051		order Rhodospirillales id.2667	0.0800354	0.0178737	A	G	NA	0.109401	7.98252e-06	1757.11
rs1035406	5	119372737		order Rhodospirillales id.2667	-0.114725	0.0247994	G	A	NA	0.0568289	4.07165e-06	861.859
rs7001029	8	131958403		order Rhodospirillales id.2667	0.120726	0.0260989	C	T	NA	0.0513106	2.83067e-06	773.643
rs4278423	10	2670553		order Rhodospirillales id.2667	0.105215	0.0233778	T	C	NA	0.0639506	3.98043e-06	977.244
rs11591293	10	113419797		order Rhodospirillales id.2667	0.0722755	0.0158186	G	T	NA	0.139674	4.68533e-06	2322.26
rs61933850	12	73139398		order Rhodospirillales id.2667	0.164663	0.0360285	G	A	NA	0.0269252	6.99874e-06	395.795
rs11630875	15	61775734		order Rhodospirillales id.2667	0.0945198	0.0202139	T	C	NA	0.0855365	3.70382e-06	1337.96
rs13336560	16	88554243		order Rhodospirillales id.2667	-0.0695313	0.0157065	C	T	NA	0.141675	9.74675e-06	2361.01
rs4822789	22	27173098		order Rhodospirillales id.2667	0.0727755	0.0159522	G	C	NA	0.137344	7.32723e-06	2277.35
rs7540303	1	179629191		genus Olsenella id.822	0.108044	0.023638	C	T	NA	0.0625504	5.32023e-06	954.421
rs2759329	1	231960352		genus Olsenella id.822	0.111131	0.0237218	A	G	NA	0.0621093	3.43202e-06	947.244
rs35225860	1	247642270		genus Olsenella id.822	-0.223604	0.0482391	A	G	NA	0.0150194	3.87044e-06	218.114
rs1035588	2	150077190		genus Olsenella id.822	-0.108148	0.0236848	A	G	NA	0.0623035	4.85501e-06	950.402
rs61090148	4	174810498		genus Olsenella id.822	-0.104783	0.0231343	A	G	NA	0.0653039	6.43724e-06	999.37
rs9460691	6	10422207		genus Olsenella id.822	0.119966	0.0268645	C	A	NA	0.0484277	7.2835e-06	727.964
rs72691585	9	21884425		genus Olsenella id.822	-0.249079	0.0520814	C	A	NA	0.0128851	2.95291e-06	186.714
rs17148768	10	10777085		genus Olsenella id.822	0.140434	0.0295602	G	A	NA	0.0399979	2.19842e-06	595.967
rs8066522	17	59632873		genus Olsenella id.822	0.106529	0.0240379	A	G	NA	0.0604865	9.70085e-06	920.902
rs62112538	19	4925018		genus Olsenella id.822	-0.19943	0.0407033	C	T	NA	0.0210956	1.1882e-06	308.255
rs6046522	20	19969568		genus Olsenella id.822	0.122938	0.0269928	C	T	NA	0.0479685	4.48456e-06	720.713
rs9864379	3	14306949		phylum Cyanobacteria id.1500	-0.138933	0.0268045	T	C	NA	0.0486448	2.03334e-07	731.394
rs2553290	4	37842537		phylum Cyanobacteria id.1500	0.0962131	0.0202617	A	T	NA	0.0851334	3.61335e-06	1331.07
rs584122	6	48288456		phylum Cyanobacteria id.1500	0.151774	0.0326827	T	C	NA	0.0327202	4.22776e-06	483.862
rs76531781	7	21647735		phylum Cyanobacteria id.1500	-0.231868	0.0493393	T	C	NA	0.0143571	2.87336e-06	208.355
rs12555298	9	110489551		phylum Cyanobacteria id.1500	0.0974327	0.0219351	G	A	NA	0.0726394	8.0863e-06	1120.42
rs61972390	13	100566758		phylum Cyanobacteria id.1500	0.107346	0.0242469	T	C	NA	0.0594483	9.11381e-06	904.095
rs7148504	14	100168298		phylum Cyanobacteria id.1500	-0.0800404	0.0176621	T	G	NA	0.112038	6.62384e-06	1804.81
rs2585223	15	100880888		phylum Cyanobacteria id.1500	0.111364	0.0247743	T	C	NA	0.0569441	8.85727e-06	863.712
rs2314810	17	26104110		phylum Cyanobacteria id.1500	0.218257	0.0464571	G	C	NA	0.0161938	4.24766e-06	235.448
rs789068	18	1008239		phylum Cyanobacteria id.1500	-0.111385	0.0212922	G	A	NA	0.0770922	1.5717e-07	1194.84
rs76724913	1	24473669		family Ruminococcaceae id.2050	0.0901053	0.0203104	T	G	NA	0.0847256	9.60484e-06	1324.1
rs3009418	1	147744468		family Ruminococcaceae id.2050	-0.0927607	0.0210123	A	C	NA	0.0791598	8.6902e-06	1229.64
rs1612733	1	107661606		family Ruminococcaceae id.2050	0.108708	0.0238006	T	C	NA	0.0616987	4.22435e-06	940.57
rs17376049	1	61425267		family Ruminococcaceae id.2050	0.0848534	0.0172114	T	C	NA	0.117983	7.29625e-07	1913.37
rs2113833	2	218216801		family Ruminococcaceae id.2050	-0.169146	0.0355009	C	T	NA	0.0277315	1.14464e-06	407.985
rs10166469	2	29829167		family Ruminococcaceae id.2050	0.053336	0.0120209	C	T	NA	0.241868	8.52158e-06	4563.42
rs1158100	8	4555684		family Ruminococcaceae id.2050	0.0490539	0.0109865	G	A	NA	0.289556	8.60855e-06	5829.9
rs10093275	8	69732887		family Ruminococcaceae id.2050	-0.0534595	0.011677	T	C	NA	0.256324	5.35229e-06	4930.18
rs56199908	9	2801371		family Ruminococcaceae id.2050	-0.199327	0.0410444	T	C	NA	0.0207465	1.66414e-06	303.044
rs499272	11	116485496		family Ruminococcaceae id.2050	0.0706431	0.016046	G	C	NA	0.135743	9.29351e-06	2246.64
rs55793120	12	47384118		family Ruminococcaceae id.2050	0.13822	0.0266152	T	C	NA	0.0493392	1.44338e-07	742.377
rs2426816	20	58278102		family Ruminococcaceae id.2050	-0.0480152	0.0106011	T	A	NA	0.310993	6.04463e-06	6456.3
rs290833	1	97457427		family Erysipelotrichaceae id.2149	-0.0497374	0.0111376	T	G	NA	0.281753	8.02897e-06	5611.15
rs1884466	1	64139196		family Erysipelotrichaceae id.2149	-0.0475363	0.0106939	C	T	NA	0.305618	9.52708e-06	6295.63
rs2300774	3	195793712		family Erysipelotrichaceae id.2149	-0.0524152	0.0106784	A	G	NA	0.306506	8.95468e-07	6322
rs1074800	5	3002546		family Erysipelotrichaceae id.2149	-0.0492438	0.010887	G	A	NA	0.294873	6.14582e-06	5981.71
rs62504403	8	38803551		family Erysipelotrichaceae id.2149	0.0681159	0.0127883	C	T	NA	0.213711	1.12264e-07	3887.78
rs7826267	8	2954952		family Erysipelotrichaceae id.2149	0.0839071	0.0199131	G	T	NA	0.0881402	9.28453e-06	1382.62
rs10781552	10	133897233		family Erysipelotrichaceae id.2149	-0.0552212	0.0116074	C	T	NA	0.259407	2.33115e-06	5010.26
rs17530232	13	40385457		family Erysipelotrichaceae id.2149	0.10305	0.0224648	A	G	NA	0.0692543	2.79126e-06	1064.32
rs56970041	14	80357610		family Erysipelotrichaceae id.2149	0.0724145	0.0164471	T	G	NA	0.129203	5.40344e-06	2122.33
rs4078432	14	48997206		family Erysipelotrichaceae id.2149	0.0608929	0.0133764	T	C	NA	0.195332	4.23107e-06	3472.27
rs8003149	14	56156504		family Erysipelotrichaceae id.2149	0.0538798	0.0116888	C	T	NA	0.255807	4.08479e-06	4916.81
rs35161940	17	70327224		family Erysipelotrichaceae id.2149	-0.0806041	0.0167641	T	C	NA	0.124363	1.8451e-06	2031.54
rs7234058	18	5830507		family Erysipelotrichaceae id.2149	-0.0945759	0.0194091	T	C	NA	0.0927771	9.12347e-07	1462.8
rs12022129	1	207003374		genus Bifidobacterium id.436	-0.0619356	0.0138937	A	G	NA	0.181057	7.9965e-06	3162.42
rs1961273	2	137602926		genus Bifidobacterium id.436	0.0674036	0.0132319	C	T	NA	0.199622	3.50865e-07	3567.55
rs13020688	2	192878532		genus Bifidobacterium id.436	0.0562696	0.0122617	G	A	NA	0.232461	4.07258e-06	4332.19
rs182549	2	136616754		genus Bifidobacterium id.436	-0.119703	0.0127294	T	C	NA	0.215693	1.2782e-20	3933.75
rs62181700	2	189805784		genus Bifidobacterium id.436	-0.0624643	0.0131205	G	A	NA	0.203026	2.17245e-06	3643.88
rs7570971	2	135837906		genus Bifidobacterium id.436	0.113335	0.0125748	A	C	NA	0.221029	2.01326e-19	4058.69
rs638382	2	135288740		genus Bifidobacterium id.436	0.0650864	0.0123008	C	T	NA	0.230986	9.44757e-08	4296.43
rs4567981	2	49906864		genus Bifidobacterium id.436	0.0562084	0.0117923	T	A	NA	0.251336	1.92832e-06	4802.03
rs55888705	4	1517826		genus Bifidobacterium id.436	0.0546319	0.0121139	A	G	NA	0.238168	6.67022e-06	4471.8
rs4957061	5	521096		genus Bifidobacterium id.436	0.0534239	0.0117431	T	C	NA	0.253446	5.77936e-06	4856.05
rs73797465	5	142793467		genus Bifidobacterium id.436	-0.0953566	0.0209236	T	G	NA	0.0798324	4.38157e-06	1240.99
rs76671854	5	169748189		genus Bifidobacterium id.436	-0.0846055	0.0184003	C	G	NA	0.103229	3.95667e-06	1646.56
rs857444	6	14617591		genus Bifidobacterium id.436	0.0558234	0.0121219	C	T	NA	0.237854	3.571e-06	4464.06
rs2686790	7	48090746		genus Bifidobacterium id.436	-0.070741	0.0157926	C	T	NA	0.140134	7.49894e-06	2331.16
rs2491158	10	126089703		genus Bifidobacterium id.436	-0.0712624	0.015983	A	G	NA	0.136815	8.04711e-06	2267.2
rs10841473	12	20378911		genus Bifidobacterium id.436	-0.0624207	0.0129438	G	C	NA	0.208607	1.6452e-06	3770.45
rs7322849	13	112859829		genus Bifidobacterium id.436	0.112428	0.0201813	T	C	NA	0.0858131	1.08368e-08	1342.69
rs540489	17	72897722		genus Bifidobacterium id.436	-0.0637641	0.0138746	T	G	NA	0.181556	5.19457e-06	3173.07
rs75344046	21	31861790		genus Bifidobacterium id.436	0.232354	0.0505979	C	T	NA	0.0136517	4.86351e-06	197.977
rs5746486	22	18354272		genus Bifidobacterium id.436	-0.0536216	0.0120801	T	C	NA	0.239503	8.99953e-06	4504.75
rs73139353	3	97972214		order Pasteurellales id.3688	-0.222573	0.0484634	A	C	NA	0.0148807	8.71325e-06	216.069
rs72756943	5	26531908		order Pasteurellales id.3688	0.13988	0.0303029	G	A	NA	0.0380613	3.3522e-06	565.97
rs9382510	6	55448491		order Pasteurellales id.3688	-0.0881865	0.0169965	C	T	NA	0.120985	2.476e-07	1968.77
rs12191680	6	129224488		order Pasteurellales id.3688	0.102214	0.0197189	C	G	NA	0.0898848	3.04902e-07	1412.69
rs6972479	7	116918060		order Pasteurellales id.3688	-0.0781862	0.0175366	A	G	NA	0.113648	7.74819e-06	1834.05
rs62568866	9	6818307		order Pasteurellales id.3688	-0.118018	0.0259206	T	A	NA	0.052019	7.2267e-06	784.909
rs10965428	9	22718481		order Pasteurellales id.3688	-0.119902	0.0258219	C	A	NA	0.0524174	4.29151e-06	791.254
rs78909003	9	105650242		order Pasteurellales id.3688	-0.241159	0.0498372	T	C	NA	0.0140716	2.04894e-06	204.153
rs76022354	10	94306385		order Pasteurellales id.3688	0.24289	0.0500406	C	T	NA	0.0139575	1.82856e-06	202.474
rs10840326	11	9951672		order Pasteurellales id.3688	-0.0717634	0.0149229	C	G	NA	0.156944	1.43843e-06	2662.85
rs35510	12	115491973		order Pasteurellales id.3688	0.122729	0.0264958	A	G	NA	0.0497849	4.01578e-06	749.434
rs12050685	15	73477482		order Pasteurellales id.3688	-0.0670948	0.015239	A	G	NA	0.150501	9.18523e-06	2534.16
rs9938097	16	84977389		order Pasteurellales id.3688	0.0710386	0.0158024	C	T	NA	0.139961	8.22602e-06	2327.8
rs111582866	16	48742489		order Pasteurellales id.3688	-0.113957	0.0256403	G	A	NA	0.0531625	7.06627e-06	803.133
rs9895850	17	64535013		order Pasteurellales id.3688	-0.176406	0.041017	T	C	NA	0.0207742	9.0826e-06	303.458
rs16970009	17	32862601		order Pasteurellales id.3688	0.187381	0.0429572	A	G	NA	0.01894	7.31526e-06	276.148
rs731534	20	5412480		order Pasteurellales id.3688	-0.0986502	0.0216316	C	G	NA	0.0746921	9.46303e-06	1154.64
rs6092684	20	57274077		order Pasteurellales id.3688	0.0684647	0.014674	A	T	NA	0.162314	3.44057e-06	2771.6
rs4822728	22	26891808		order Pasteurellales id.3688	0.0685479	0.0149032	T	C	NA	0.157359	4.71846e-06	2671.21
rs66753613	1	39212021		family Family XIII id.1957	0.0651136	0.0144251	G	A	NA	0.167963	8.08295e-06	2887.55
rs7514702	1	186914023		family Family XIII id.1957	-0.0663236	0.0141626	T	C	NA	0.174247	3.91643e-06	3018.38
rs1887048	1	65170838		family Family XIII id.1957	0.0579979	0.0129602	G	A	NA	0.208079	9.65384e-06	3758.41
rs482905	1	166557202		family Family XIII id.1957	0.0596528	0.012717	G	T	NA	0.216114	3.72349e-06	3943.55
rs6797051	3	88995218		family Family XIII id.1957	-0.0805985	0.0171364	C	T	NA	0.119018	4.89283e-06	1932.43
rs4293737	3	32373530		family Family XIII id.1957	-0.112091	0.0271305	A	G	NA	0.0474828	8.38475e-06	713.051
rs12643275	4	162211872		family Family XIII id.1957	-0.0550907	0.0116474	A	T	NA	0.257628	2.41524e-06	4963.98
rs118170811	10	102366896		family Family XIII id.1957	0.151619	0.0317112	A	G	NA	0.0347557	1.80356e-06	515.047
rs7076829	10	7906746		family Family XIII id.1957	-0.0516394	0.0112313	T	A	NA	0.277071	4.76091e-06	5482.19
rs3098182	15	50802980		family Family XIII id.1957	-0.0508511	0.011014	T	G	NA	0.288112	4.04027e-06	5789.05
rs12904405	15	94105415		family Family XIII id.1957	-0.0851896	0.0192688	A	G	NA	0.0941331	7.67414e-06	1486.4
rs6501525	17	70218627		family Family XIII id.1957	0.0561559	0.0115587	A	G	NA	0.261598	1.23726e-06	5067.55
rs10404377	19	16174657		family Family XIII id.1957	0.0503183	0.011165	A	C	NA	0.280372	6.99021e-06	5572.93
rs1999289	21	19685992		family Family XIII id.1957	-0.0637366	0.013927	A	T	NA	0.180192	2.53805e-06	3144
rs7538034	1	71391694		family Clostridiales vadin BB60 group id.11286	-0.078598	0.0165982	T	G	NA	0.126861	2.36706e-06	2078.28
rs6588624	1	56849539		family Clostridiales vadin BB60 group id.11286	0.0662317	0.0138147	A	G	NA	0.183134	1.79287e-06	3206.83
rs13409132	2	205616346		family Clostridiales vadin BB60 group id.11286	-0.165419	0.0352154	A	G	NA	0.028183	4.3723e-06	414.82
rs2191834	2	229942951		family Clostridiales vadin BB60 group id.11286	-0.0746375	0.0159136	T	G	NA	0.138011	2.50196e-06	2290.19
rs6755871	2	202450739		family Clostridiales vadin BB60 group id.11286	-0.0613825	0.0138976	C	G	NA	0.180956	9.33061e-06	3160.26
rs989682	3	15564453		family Clostridiales vadin BB60 group id.11286	0.070194	0.0155364	A	G	NA	0.144794	6.84715e-06	2421.8
rs10517600	4	155632958		family Clostridiales vadin BB60 group id.11286	-0.0626993	0.0139364	G	T	NA	0.179949	6.82763e-06	3138.83
rs34088226	5	4308946		family Clostridiales vadin BB60 group id.11286	-0.117807	0.026924	A	G	NA	0.0482139	7.66214e-06	724.587
rs7725895	5	142244898		family Clostridiales vadin BB60 group id.11286	-0.116224	0.0240367	A	G	NA	0.0604926	3.94357e-06	920.999
rs66714985	8	3305122		family Clostridiales vadin BB60 group id.11286	0.116908	0.0252447	A	C	NA	0.0548418	4.85333e-06	829.974
rs118104867	8	123977538		family Clostridiales vadin BB60 group id.11286	0.214464	0.0455098	C	T	NA	0.0168749	3.43598e-06	245.522
rs10904722	10	6714424		family Clostridiales vadin BB60 group id.11286	-0.0672314	0.0147123	C	T	NA	0.16147	5.04836e-06	2754.41
rs17121075	14	85856796		family Clostridiales vadin BB60 group id.11286	0.0769254	0.0172234	G	A	NA	0.117819	7.91425e-06	1910.35
rs55682560	15	87392290		family Clostridiales vadin BB60 group id.11286	-0.131519	0.0261319	C	T	NA	0.0511811	4.97038e-07	771.585
rs28691777	17	58149405		family Clostridiales vadin BB60 group id.11286	0.137134	0.0266996	C	T	NA	0.0490278	6.95697e-07	737.449
rs7226487	18	74373125		family Clostridiales vadin BB60 group id.11286	-0.0643682	0.0138701	A	G	NA	0.181674	3.58286e-06	3175.58
rs9979874	21	38612024		family Clostridiales vadin BB60 group id.11286	-0.0738925	0.0150911	G	C	NA	0.153465	1.05271e-06	2593.12
rs2788271	1	219117743		genus Blautia id.1992	0.0575596	0.0133492	G	T	NA	0.196129	7.16391e-06	3489.89
rs115043014	1	175757311		genus Blautia id.1992	-0.206605	0.043992	G	A	NA	0.0180594	5.18597e-06	263.073
rs72839198	2	115197171		genus Eubacterium eligens group id.14372	0.155659	0.0375612	C	G	NA	0.0247727	3.13914e-06	363.349
rs56080211	2	110260993		genus Eubacterium eligens group id.14372	-0.123093	0.0282743	T	C	NA	0.0437188	9.14282e-06	653.943
rs11730852	4	42836822		genus Eubacterium eligens group id.14372	-0.0877679	0.0197674	A	C	NA	0.0894443	5.93636e-06	1405.09
rs6923695	6	70956815		genus Eubacterium eligens group id.14372	0.103268	0.0229525	T	G	NA	0.0663425	4.87405e-06	1016.39
rs12719051	7	51365152		genus Eubacterium eligens group id.14372	0.0916626	0.0208183	A	G	NA	0.080642	7.11771e-06	1254.68
rs265534	10	83092007		genus Eubacterium eligens group id.14372	-0.0563756	0.0120127	T	G	NA	0.242198	2.26757e-06	4571.64
rs182318	11	31098691		genus Eubacterium eligens group id.14372	-0.0824941	0.0195615	G	A	NA	0.0913372	8.39827e-06	1437.81
rs2200429	13	107563458		genus Eubacterium eligens group id.14372	-0.0888825	0.0198479	A	G	NA	0.0887202	5.29724e-06	1392.61
rs158115	14	77619186		genus Eubacterium eligens group id.14372	0.0915271	0.0190611	G	C	NA	0.0961957	9.74182e-06	1522.44
rs74606150	14	39301409		genus Eubacterium eligens group id.14372	-0.196454	0.042565	C	G	NA	0.0192906	4.24502e-06	281.361
rs4583233	16	81820486		genus Eubacterium eligens group id.14372	0.0670205	0.0128122	A	C	NA	0.212914	2.83851e-07	3869.37
rs2374342	2	42133542		order Enterobacteriales id.3468	0.0582927	0.0126195	C	A	NA	0.219466	4.51617e-06	4021.92
rs80319214	2	4015933		order Enterobacteriales id.3468	0.0990404	0.0215877	C	G	NA	0.0749962	6.95312e-06	1159.72
rs11026530	11	22379097		order Enterobacteriales id.3468	0.0822408	0.0186379	T	C	NA	0.100614	9.42692e-06	1600.18
rs111229068	11	2563450		order Enterobacteriales id.3468	0.110561	0.0241719	A	T	NA	0.0598178	3.65359e-06	910.072
rs79757635	13	110840418		order Enterobacteriales id.3468	0.0758597	0.0171286	C	A	NA	0.119126	9.31859e-06	1934.43
rs61973590	14	27718039		order Enterobacteriales id.3468	-0.0605392	0.0133696	C	G	NA	0.195531	8.53532e-06	3476.67
rs35673018	16	54327745		order Enterobacteriales id.3468	0.0899642	0.0202934	G	A	NA	0.0848676	7.63115e-06	1326.53
rs4792380	17	13521040		order Enterobacteriales id.3468	0.115598	0.0257683	A	T	NA	0.0526357	9.48965e-06	794.732
rs504442	18	55145547		order Enterobacteriales id.3468	0.084159	0.0189479	T	G	NA	0.0973486	5.17095e-06	1542.65
rs78143293	18	57672335		order Enterobacteriales id.3468	-0.0848521	0.0170415	A	G	NA	0.120347	1.19564e-06	1956.96
rs62210023	20	55340092		order Enterobacteriales id.3468	0.0606754	0.0130125	A	G	NA	0.20641	3.13163e-06	3720.42
rs4073240	6	169224781		order Actinomycetales id.420	0.074973	0.0164672	G	A	NA	0.128888	5.67898e-06	2116.39
rs34583783	6	67207371		order Actinomycetales id.420	0.123688	0.0264254	G	T	NA	0.0500505	5.53886e-06	753.643
rs35011108	6	133007480		order Actinomycetales id.420	0.241546	0.0503803	A	G	NA	0.0137699	1.87659e-06	199.714
rs2889192	9	76394568		order Actinomycetales id.420	-0.0884052	0.0194997	T	G	NA	0.091917	3.96725e-06	1447.86
rs58484246	15	29850991		order Actinomycetales id.420	0.075828	0.0168997	T	C	NA	0.122375	6.67483e-06	1994.54
rs7546249	1	176792690		class Bacteroidia id.912	0.0567113	0.0118386	A	T	NA	0.249374	1.54814e-06	4752.09
rs2363574	1	200112563		class Bacteroidia id.912	0.222741	0.0508055	T	C	NA	0.0135404	9.93482e-06	196.34
rs72706335	1	157495438		class Bacteroidia id.912	-0.22241	0.0493458	T	C	NA	0.0143533	7.65526e-06	208.299
rs2032750	2	53831026		class Bacteroidia id.912	0.0508393	0.0106807	C	T	NA	0.306374	1.91509e-06	6318.07
rs4146051	2	213189994		class Bacteroidia id.912	0.107377	0.0245661	G	A	NA	0.0579134	8.76436e-06	879.318
rs4916508	3	195936789		class Bacteroidia id.912	0.0466729	0.0105312	A	G	NA	0.315135	8.4711e-06	6581.86
rs7631304	3	89339527		class Bacteroidia id.912	-0.0645771	0.0132957	G	A	NA	0.19771	8.36778e-07	3524.97
rs79585701	8	13110185		class Bacteroidia id.912	0.0646823	0.0149628	A	C	NA	0.156108	9.98596e-06	2646.04
rs62531359	8	70916181		class Bacteroidia id.912	0.0655728	0.0149891	T	G	NA	0.155561	9.08657e-06	2635.06
rs13291169	9	116888284		class Bacteroidia id.912	0.0689676	0.0148765	C	G	NA	0.157925	3.74576e-06	2682.61
rs62575403	9	136493820		class Bacteroidia id.912	0.140055	0.0311128	C	T	NA	0.0361055	7.06122e-06	535.799
rs11146701	10	39062269		class Bacteroidia id.912	0.0473596	0.010541	A	G	NA	0.314549	7.08223e-06	6564.01
rs55773148	13	70523029		class Bacteroidia id.912	-0.121514	0.0236759	G	A	NA	0.0623503	3.89583e-07	951.165
rs111845179	14	59317502		class Bacteroidia id.912	0.102648	0.0213843	T	C	NA	0.0764296	9.23996e-07	1183.72
rs929878	16	74290641		class Bacteroidia id.912	0.0548532	0.012153	T	C	NA	0.236638	4.7338e-06	4434.16
rs73975615	17	6461200		class Bacteroidia id.912	-0.207018	0.0442633	G	A	NA	0.0178387	1.21616e-06	259.8
rs17343978	22	27433885		class Bacteroidia id.912	-0.0552057	0.0120278	A	C	NA	0.24159	8.3593e-06	4556.52
rs78383039	2	178954708		genus Parasutterella id.2892	-0.146315	0.0297119	T	C	NA	0.0395905	1.57438e-06	589.647
rs7572229	2	72235444		genus Parasutterella id.2892	-0.066273	0.0132736	A	G	NA	0.198369	6.31699e-07	3539.63
rs11715853	3	30163689		genus Parasutterella id.2892	-0.0662952	0.0146114	G	A	NA	0.163707	6.22917e-06	2800.06
rs6809952	3	193896709		genus Parasutterella id.2892	-0.0684957	0.0150892	G	A	NA	0.153504	8.13355e-06	2593.89
rs62273907	3	156550415		genus Parasutterella id.2892	0.229468	0.0502262	A	G	NA	0.0138545	5.88383e-06	200.959
rs6828768	4	65556925		genus Parasutterella id.2892	0.0636852	0.0132645	C	T	NA	0.198642	1.78328e-06	3545.69
rs35414597	4	15565736		genus Parasutterella id.2892	-0.0684946	0.0142143	T	A	NA	0.172982	1.51206e-06	2991.87
rs2090816	6	137615592		genus Parasutterella id.2892	-0.0840967	0.0177315	C	A	NA	0.111163	2.89714e-06	1788.94
rs35055552	8	114804024		genus Parasutterella id.2892	0.109554	0.0235433	T	C	NA	0.0630546	3.3485e-06	962.632
rs823424	8	16674526		genus Parasutterella id.2892	-0.0713448	0.0156958	G	A	NA	0.141868	4.95291e-06	2364.77
rs10899911	10	44293839		genus Parasutterella id.2892	-0.0717102	0.0148151	A	G	NA	0.159236	1.15271e-06	2709.11
rs7303158	12	5275540		genus Parasutterella id.2892	0.0646859	0.0134256	C	T	NA	0.193903	1.32776e-06	3440.76
rs7311004	12	53260710		genus Parasutterella id.2892	0.0617522	0.0136438	C	T	NA	0.18775	5.92052e-06	3306.35
rs1403396	12	126498824		genus Parasutterella id.2892	-0.0756729	0.0159035	A	T	NA	0.138187	2.75518e-06	2293.56
rs8039785	15	67316307		genus Parasutterella id.2892	-0.0618345	0.0133	G	T	NA	0.197583	3.62093e-06	3522.13
rs55877868	17	14692867		genus Parasutterella id.2892	-0.104458	0.0228089	A	C	NA	0.0671805	2.87071e-06	1030.16
rs2387977	20	25599776		genus Parasutterella id.2892	-0.0681778	0.0134756	T	C	NA	0.192467	5.38481e-07	3409.2
rs4347804	2	218215847		genus Subdoligranulum id.2070	-0.166063	0.0357483	G	A	NA	0.027349	2.18404e-06	402.199
rs1667315	2	232408743		genus Subdoligranulum id.2070	0.0485017	0.0107452	G	A	NA	0.302707	6.7214e-06	6209.62
rs10497836	2	200288718		genus Subdoligranulum id.2070	0.0524065	0.0118697	T	C	NA	0.248069	8.37954e-06	4719.02
rs76664262	3	183716408		genus Subdoligranulum id.2070	0.0834078	0.0185357	T	A	NA	0.101726	4.87349e-06	1619.88
rs12638227	3	62327558		genus Subdoligranulum id.2070	0.0557288	0.0108552	C	G	NA	0.296603	2.47708e-07	6031.61
rs3761728	4	48990885		genus Subdoligranulum id.2070	0.0543458	0.0118866	G	T	NA	0.247364	3.8675e-06	4701.2
rs10065321	5	141857415		genus Subdoligranulum id.2070	-0.0512828	0.0108105	T	C	NA	0.299061	2.10155e-06	6102.92
rs6555306	5	4671383		genus Subdoligranulum id.2070	0.0740777	0.0155463	C	T	NA	0.14461	2.80666e-06	2418.19
rs76528319	5	117799448		genus Subdoligranulum id.2070	-0.143279	0.0310662	G	T	NA	0.0362139	7.41396e-06	537.468
rs2171249	6	153694029		genus Subdoligranulum id.2070	0.106744	0.0233213	C	T	NA	0.0642608	4.50557e-06	982.311
rs2114677	10	125472937		genus Subdoligranulum id.2070	-0.104176	0.0230829	C	T	NA	0.065595	2.71725e-06	1004.14
rs12590825	14	86943927		genus Subdoligranulum id.2070	-0.0525287	0.0109942	C	A	NA	0.289151	2.07888e-06	5818.41
rs16962433	16	13684415		genus Subdoligranulum id.2070	0.0855999	0.0189213	A	T	NA	0.0976225	7.6454e-06	1547.46
rs75158211	19	29644694		genus Subdoligranulum id.2070	-0.072343	0.015933	T	C	NA	0.137676	7.5216e-06	2283.72
rs7540303	1	179629191		order Coriobacteriales id.810	0.0483227	0.0109062	C	T	NA	0.293836	9.62144e-06	5951.92
rs240104	1	176571431		order Coriobacteriales id.810	-0.0603429	0.0126849	T	C	NA	0.217209	1.51604e-06	3969.08
rs2442778	3	11654412		order Coriobacteriales id.810	0.116408	0.0258545	A	G	NA	0.0522853	9.02693e-06	789.15
rs1397793	5	90471451		order Coriobacteriales id.810	0.0498855	0.0112446	A	G	NA	0.276416	9.77372e-06	5464.27
rs80046645	5	459415		order Coriobacteriales id.810	0.25584	0.0561995	C	G	NA	0.0110659	4.65693e-06	160.058
rs76779974	5	125460084		order Coriobacteriales id.810	0.0774888	0.0171877	C	G	NA	0.118309	5.63093e-06	1919.36
rs62448869	7	24464799		order Coriobacteriales id.810	-0.0486059	0.0108982	T	A	NA	0.294267	7.87281e-06	5964.3
rs13307134	7	105084680		order Coriobacteriales id.810	-0.0565686	0.0126265	T	C	NA	0.219223	7.79938e-06	4016.21
rs3025411	9	136512906		order Coriobacteriales id.810	0.0926543	0.0209468	A	G	NA	0.0796556	8.26913e-06	1238.01
rs11250875	10	1922731		order Coriobacteriales id.810	0.06075	0.0130939	T	C	NA	0.203851	4.82848e-06	3662.5
rs4880783	10	1223742		order Coriobacteriales id.810	-0.056503	0.0125055	T	G	NA	0.223486	5.89508e-06	4116.78
rs7898585	10	5644995		order Coriobacteriales id.810	-0.0731501	0.0164186	C	T	NA	0.129652	5.24675e-06	2130.81
rs719099	10	65799217		order Coriobacteriales id.810	0.0778402	0.0155815	A	G	NA	0.143957	5.43313e-07	2405.44
rs1816223	12	11494021		order Coriobacteriales id.810	0.0586265	0.0129006	G	A	NA	0.210006	4.84117e-06	3802.47
rs8010111	14	39660509		order Coriobacteriales id.810	0.103377	0.0229286	A	G	NA	0.0664809	6.8962e-06	1018.66
rs11073596	15	86433579		order Coriobacteriales id.810	-0.0510212	0.0114339	G	T	NA	0.267339	8.14442e-06	5219.37
rs34739816	17	37376685		order Coriobacteriales id.810	0.0965017	0.0207666	G	T	NA	0.081044	3.88356e-06	1261.49
[truncated: 3,261 more rows]

## Sheet: Table S2
Table S2. The instrumental variables for brain structural connectivity in MR analyses
SNP	CHR	POS		Brain structural connectivity	Brain structural connectivity (Outcome)
					Effect allele	Other allele	EAF	BETA	SE	P value	R2	F
rs72638588	1	6985163		Left-hemisphere visual network to left-hemisphere visual network white-matter structural connectivity	A	G	0.0532713	0.0729682	0.0140003	1.86909e-07	0.0968713	2824.31
rs2032563	1	7741228		Left-hemisphere visual network to left-hemisphere visual network white-matter structural connectivity	A	G	0.195188	-0.0464572	0.00800445	6.47814e-09	0.296351	11089.7
rs61824106	1	222468754		Left-hemisphere visual network to left-hemisphere visual network white-matter structural connectivity	G	T	0.717126	0.0327996	0.00695929	2.44006e-06	0.392048	16980
rs114734917	2	223699882		Left-hemisphere visual network to left-hemisphere visual network white-matter structural connectivity	T	C	0.0165951	-0.124486	0.0245897	4.13752e-07	0.0314024	853.664
rs143853392	4	13675221		Left-hemisphere visual network to left-hemisphere visual network white-matter structural connectivity	G	A	0.0232994	-0.103506	0.0219153	2.32386e-06	0.0395344	1083.83
rs147956566	5	1080356		Left-hemisphere visual network to left-hemisphere visual network white-matter structural connectivity	T	C	0.0180145	-0.115488	0.0250301	3.95021e-06	0.0303071	822.958
rs13216769	6	55591414		Left-hemisphere visual network to left-hemisphere visual network white-matter structural connectivity	A	G	0.0217028	-0.107347	0.0215577	6.37441e-07	0.0408568	1121.63
rs1902066	6	80636316		Left-hemisphere visual network to left-hemisphere visual network white-matter structural connectivity	C	T	0.55897	-0.0314011	0.00633923	7.29038e-07	0.472494	23585.1
rs6558407	8	143921326		Left-hemisphere visual network to left-hemisphere visual network white-matter structural connectivity	T	C	0.425785	0.0289239	0.00632814	4.86138e-06	0.474152	23742.4
rs11498313	10	36079055		Left-hemisphere visual network to left-hemisphere visual network white-matter structural connectivity	A	G	0.0697596	-0.059148	0.0123711	1.74297e-06	0.124066	3729.49
rs12221037	10	68458528		Left-hemisphere visual network to left-hemisphere visual network white-matter structural connectivity	G	T	0.0278704	-0.0911849	0.019284	2.26167e-06	0.0510594	1416.78
rs35763518	11	110333925		Left-hemisphere visual network to left-hemisphere visual network white-matter structural connectivity	G	A	0.299111	-0.0315284	0.00681402	3.71014e-06	0.408943	18218
rs79621605	14	50385916		Left-hemisphere visual network to left-hemisphere visual network white-matter structural connectivity	C	T	0.0356395	0.0791677	0.0171715	4.01902e-06	0.0643952	1812.29
rs4238961	16	30369165		Left-hemisphere visual network to left-hemisphere visual network white-matter structural connectivity	C	T	0.332492	-0.0349092	0.00664516	1.49383e-07	0.42999	19863
rs6082844	20	22798642		Left-hemisphere visual network to left-hemisphere visual network white-matter structural connectivity	C	T	0.139255	0.042522	0.00913302	3.22641e-06	0.227636	7760.44
rs73116741	20	45347269		Left-hemisphere visual network to left-hemisphere visual network white-matter structural connectivity	A	G	0.0529564	-0.0642017	0.0139339	4.07333e-06	0.0977967	2854.22
rs6062264	20	62557664		Left-hemisphere visual network to left-hemisphere visual network white-matter structural connectivity	T	C	0.282527	-0.0402454	0.00703203	1.04568e-08	0.38398	16412.7
rs12136312	1	114755844		Left-hemisphere visual network to left-hemisphere somatomotor network white-matter structural connectivity	G	T	0.247978	0.0434555	0.00933428	3.23236e-06	0.217925	7337.15
rs10047112	1	156075871		Left-hemisphere visual network to left-hemisphere somatomotor network white-matter structural connectivity	G	A	0.413094	-0.0385096	0.00822582	2.84708e-06	0.280615	10271.1
rs4665372	2	27102969		Left-hemisphere visual network to left-hemisphere somatomotor network white-matter structural connectivity	A	T	0.493596	0.0460262	0.00806277	1.13986e-08	0.29208	10863.9
rs55690724	2	48047362		Left-hemisphere visual network to left-hemisphere somatomotor network white-matter structural connectivity	T	A	0.515306	0.037438	0.00810062	3.8075e-06	0.289356	10721.3
rs60603116	2	216566838		Left-hemisphere visual network to left-hemisphere somatomotor network white-matter structural connectivity	T	A	0.421021	0.0377743	0.00820742	4.17542e-06	0.281875	10335.3
rs114226245	3	25634350		Left-hemisphere visual network to left-hemisphere somatomotor network white-matter structural connectivity	A	G	0.0145085	0.176405	0.037905	3.25777e-06	0.0132153	352.632
rs13062221	3	89728859		Left-hemisphere visual network to left-hemisphere somatomotor network white-matter structural connectivity	C	T	0.439208	0.0375487	0.00817991	4.42486e-06	0.283774	10432.5
rs189691789	5	63334843		Left-hemisphere visual network to left-hemisphere somatomotor network white-matter structural connectivity	T	C	0.0314069	-0.114495	0.0233918	9.84691e-07	0.034701	946.559
rs12211525	6	119695151		Left-hemisphere visual network to left-hemisphere somatomotor network white-matter structural connectivity	C	A	0.0121482	-0.174981	0.0379883	4.10157e-06	0.0131574	351.067
rs576872771	7	6364930		Left-hemisphere visual network to left-hemisphere somatomotor network white-matter structural connectivity	A	G	0.0122204	-0.182258	0.0390211	3.00089e-06	0.0124701	332.497
rs35376870	9	17112001		Left-hemisphere visual network to left-hemisphere somatomotor network white-matter structural connectivity	A	G	0.263199	0.0447914	0.00923198	1.22366e-06	0.222782	7547.52
rs2806162	10	32231076		Left-hemisphere visual network to left-hemisphere somatomotor network white-matter structural connectivity	T	C	0.121214	-0.0610461	0.0125626	1.1778e-06	0.120312	3601.22
rs10787738	10	117017860		Left-hemisphere visual network to left-hemisphere somatomotor network white-matter structural connectivity	T	C	0.253771	-0.0479805	0.0093931	3.25492e-07	0.215205	7220.42
rs79487293	12	65511346		Left-hemisphere visual network to left-hemisphere somatomotor network white-matter structural connectivity	T	C	0.32427	0.042556	0.00863948	8.4033e-07	0.254387	8983.55
rs148416709	14	43174589		Left-hemisphere visual network to left-hemisphere somatomotor network white-matter structural connectivity	A	T	0.0187235	-0.13839	0.0297106	3.19411e-06	0.0215103	578.839
rs2274794	14	56817216		Left-hemisphere visual network to left-hemisphere somatomotor network white-matter structural connectivity	T	C	0.327061	-0.0404721	0.00857421	2.35608e-06	0.258274	9168.65
rs4905798	14	99028933		Left-hemisphere visual network to left-hemisphere somatomotor network white-matter structural connectivity	A	G	0.285374	0.0414667	0.00902881	4.37532e-06	0.232921	7995.32
rs4843963	16	86474677		Left-hemisphere visual network to left-hemisphere somatomotor network white-matter structural connectivity	A	T	0.54942	0.0378816	0.00815552	3.40244e-06	0.285474	10520
rs72824736	17	44351170		Left-hemisphere visual network to left-hemisphere somatomotor network white-matter structural connectivity	A	G	0.0843125	0.0744958	0.0148727	5.47394e-07	0.0858401	2472.49
rs75646762	18	3268891		Left-hemisphere visual network to left-hemisphere somatomotor network white-matter structural connectivity	A	G	0.0649936	0.0885809	0.0173806	3.45923e-07	0.062855	1766.04
rs4824154	22	50475000		Left-hemisphere visual network to left-hemisphere somatomotor network white-matter structural connectivity	C	T	0.598687	0.0414701	0.00828488	5.57147e-07	0.276629	10069.4
rs11580768	1	2882915		Left-hemisphere visual network to left-hemisphere dorsal attention network white-matter structural connectivity	T	C	0.463615	-0.0379571	0.00753636	4.74045e-07	0.334308	13223.3
rs1986198	1	7729124		Left-hemisphere visual network to left-hemisphere dorsal attention network white-matter structural connectivity	T	C	0.324709	-0.0413866	0.00802606	2.51576e-07	0.294757	11005.1
rs191816510	2	11887121		Left-hemisphere visual network to left-hemisphere dorsal attention network white-matter structural connectivity	T	C	0.0262284	0.118661	0.0233705	3.82675e-07	0.0347643	948.348
rs6759991	2	75469690		Left-hemisphere visual network to left-hemisphere dorsal attention network white-matter structural connectivity	G	T	0.153591	-0.0502734	0.0103323	1.14088e-06	0.177859	5696.35
rs116476001	2	148369452		Left-hemisphere visual network to left-hemisphere dorsal attention network white-matter structural connectivity	G	A	0.0134507	-0.165411	0.033461	7.6775e-07	0.0169587	454.242
rs73060324	3	45744423		Left-hemisphere visual network to left-hemisphere dorsal attention network white-matter structural connectivity	G	T	0.101573	0.0634922	0.0123601	2.7937e-07	0.124287	3737.07
rs139992503	3	104928006		Left-hemisphere visual network to left-hemisphere dorsal attention network white-matter structural connectivity	G	A	0.273535	0.0408383	0.00846482	1.40375e-06	0.264993	9493.14
rs2411281	4	52890890		Left-hemisphere visual network to left-hemisphere dorsal attention network white-matter structural connectivity	A	G	0.20292	-0.0491155	0.00927983	1.20515e-07	0.22049	7447.93
rs6857880	4	176056222		Left-hemisphere visual network to left-hemisphere dorsal attention network white-matter structural connectivity	T	C	0.650116	-0.0360583	0.00783134	4.13752e-06	0.309598	11807.6
rs34480533	5	126640190		Left-hemisphere visual network to left-hemisphere dorsal attention network white-matter structural connectivity	C	T	0.0796986	0.0642108	0.0138539	3.57215e-06	0.0989294	2890.91
rs9294187	6	80960555		Left-hemisphere visual network to left-hemisphere dorsal attention network white-matter structural connectivity	G	A	0.197606	0.0439694	0.00940967	2.97139e-06	0.214447	7188.08
rs210632	6	117559179		Left-hemisphere visual network to left-hemisphere dorsal attention network white-matter structural connectivity	G	A	0.750674	-0.0396489	0.00861708	4.20059e-06	0.255711	9046.39
rs2448005	11	27380380		Left-hemisphere visual network to left-hemisphere dorsal attention network white-matter structural connectivity	G	T	0.295445	0.0416216	0.00814023	3.16964e-07	0.286547	10575.4
rs141918241	12	110766960		Left-hemisphere visual network to left-hemisphere dorsal attention network white-matter structural connectivity	T	A	0.012287	0.183847	0.0344326	9.32868e-08	0.0160151	428.557
rs17570032	13	66206319		Left-hemisphere visual network to left-hemisphere dorsal attention network white-matter structural connectivity	T	C	0.0235476	0.114524	0.0248602	4.0911e-06	0.0307228	834.603
rs138364921	13	100456904		Left-hemisphere visual network to left-hemisphere dorsal attention network white-matter structural connectivity	G	C	0.059687	-0.0851007	0.0162297	1.57551e-07	0.0720856	2045.54
rs11616795	13	112875885		Left-hemisphere visual network to left-hemisphere dorsal attention network white-matter structural connectivity	A	G	0.109976	0.0621332	0.0119027	1.78817e-07	0.134023	4075.11
rs12900038	15	57117251		Left-hemisphere visual network to left-hemisphere dorsal attention network white-matter structural connectivity	T	G	0.496557	0.0367281	0.00743624	7.84964e-07	0.34337	13769.2
rs4238961	16	30369165		Left-hemisphere visual network to left-hemisphere dorsal attention network white-matter structural connectivity	C	T	0.332492	-0.0408972	0.0078823	2.12007e-07	0.305607	11588.5
rs9906432	17	625628		Left-hemisphere visual network to left-hemisphere dorsal attention network white-matter structural connectivity	C	T	0.198653	-0.0457709	0.0092986	8.55145e-07	0.219601	7409.44
rs17035949	1	109278297		Left-hemisphere visual network to left-hemisphere salience/ventral attention network white-matter structural connectivity	G	T	0.0416681	0.100468	0.0200566	5.465e-07	0.0472014	1304.43
rs16853219	1	204281864		Left-hemisphere visual network to left-hemisphere salience/ventral attention network white-matter structural connectivity	G	T	0.0664927	0.0775084	0.0163679	2.1864e-06	0.0708735	2008.52
rs80058354	2	58880075		Left-hemisphere visual network to left-hemisphere salience/ventral attention network white-matter structural connectivity	T	C	0.042432	0.0987687	0.0201656	9.68746e-07	0.0466925	1289.68
rs4287721	2	238211779		Left-hemisphere visual network to left-hemisphere salience/ventral attention network white-matter structural connectivity	C	A	0.779266	-0.0471802	0.00987509	1.77309e-06	0.19471	6366.52
rs28538586	3	66088847		Left-hemisphere visual network to left-hemisphere salience/ventral attention network white-matter structural connectivity	C	G	0.485001	-0.0372891	0.00807884	3.91859e-06	0.290919	10803
rs4895910	6	131050058		Left-hemisphere visual network to left-hemisphere salience/ventral attention network white-matter structural connectivity	G	A	0.605108	-0.037801	0.00820596	4.0943e-06	0.281975	10340.4
rs77443941	7	107763134		Left-hemisphere visual network to left-hemisphere salience/ventral attention network white-matter structural connectivity	T	G	0.0228231	-0.131228	0.0267196	9.0469e-07	0.0265956	719.422
rs2536150	7	121268028		Left-hemisphere visual network to left-hemisphere salience/ventral attention network white-matter structural connectivity	C	T	0.171799	-0.0623985	0.0108211	8.09916e-09	0.162154	5096
rs11774568	8	11978809		Left-hemisphere visual network to left-hemisphere salience/ventral attention network white-matter structural connectivity	A	C	0.279915	0.0460116	0.00891781	2.47588e-07	0.238755	8258.41
rs147886104	9	74171993		Left-hemisphere visual network to left-hemisphere salience/ventral attention network white-matter structural connectivity	G	A	0.0226353	-0.129236	0.0280135	3.96214e-06	0.0241955	652.889
rs11006054	10	50532010		Left-hemisphere visual network to left-hemisphere salience/ventral attention network white-matter structural connectivity	A	G	0.19354	-0.0475299	0.0101615	2.90462e-06	0.183888	5932.96
rs117883920	13	110465171		Left-hemisphere visual network to left-hemisphere salience/ventral attention network white-matter structural connectivity	G	A	0.0256683	0.123988	0.0262652	2.3512e-06	0.0275238	745.241
rs553162278	15	49262103		Left-hemisphere visual network to left-hemisphere salience/ventral attention network white-matter structural connectivity	G	C	0.0150853	-0.16269	0.0349234	3.18559e-06	0.0155681	416.407
rs10163281	16	25745811		Left-hemisphere visual network to left-hemisphere salience/ventral attention network white-matter structural connectivity	T	C	0.447102	-0.0409913	0.00811362	4.36848e-07	0.28843	10673.1
rs7187776	16	28846324		Left-hemisphere visual network to left-hemisphere salience/ventral attention network white-matter structural connectivity	G	A	0.397914	0.0386829	0.00821729	2.50778e-06	0.281198	10300.8
rs4799928	18	37448219		Left-hemisphere visual network to left-hemisphere salience/ventral attention network white-matter structural connectivity	A	G	0.637271	0.0483354	0.00837996	8.02324e-09	0.270387	9757.99
rs60454387	20	5427587		Left-hemisphere visual network to left-hemisphere salience/ventral attention network white-matter structural connectivity	C	G	0.0335644	0.111025	0.0225336	8.34565e-07	0.0373946	1022.89
rs5754831	22	34082936		Left-hemisphere visual network to left-hemisphere salience/ventral attention network white-matter structural connectivity	A	G	0.0478486	0.0902324	0.0188565	1.70801e-06	0.0534008	1485.42
rs149113869	1	41605170		Left-hemisphere visual network to left-hemisphere limbic network white-matter structural connectivity	A	G	0.0282614	0.113153	0.0234251	1.36248e-06	0.0346024	943.774
rs116236857	1	238746236		Left-hemisphere visual network to left-hemisphere limbic network white-matter structural connectivity	A	G	0.0125148	0.171234	0.0361766	2.20917e-06	0.0145082	387.64
rs6772757	3	171098132		Left-hemisphere visual network to left-hemisphere limbic network white-matter structural connectivity	G	C	0.582132	0.0364366	0.00796842	4.81637e-06	0.299037	11233
rs6813437	4	81276154		Left-hemisphere visual network to left-hemisphere limbic network white-matter structural connectivity	C	T	0.314469	-0.0406465	0.00831442	1.01517e-06	0.274667	9970.92
rs10064391	5	65390832		Left-hemisphere visual network to left-hemisphere limbic network white-matter structural connectivity	G	A	0.370093	0.0376718	0.00798056	2.35331e-06	0.298128	11184.4
rs187912837	5	90151998		Left-hemisphere visual network to left-hemisphere limbic network white-matter structural connectivity	G	A	0.0752557	0.0686456	0.014977	4.57467e-06	0.0846486	2435
rs2173890	6	117626938		Left-hemisphere visual network to left-hemisphere limbic network white-matter structural connectivity	A	T	0.681796	-0.0469747	0.00832275	1.66016e-08	0.274117	9943.44
rs141049912	6	128987020		Left-hemisphere visual network to left-hemisphere limbic network white-matter structural connectivity	T	C	0.0207527	0.133906	0.0282971	2.22157e-06	0.023713	639.552
rs17213362	9	14294981		Left-hemisphere visual network to left-hemisphere limbic network white-matter structural connectivity	G	T	0.2667	0.0421242	0.00877071	1.56437e-06	0.246831	8629.29
rs11006672	10	50686858		Left-hemisphere visual network to left-hemisphere limbic network white-matter structural connectivity	T	G	0.282416	-0.0407029	0.0087675	3.44247e-06	0.247012	8637.69
rs10908254	11	69392866		Left-hemisphere visual network to left-hemisphere limbic network white-matter structural connectivity	C	A	0.545774	0.0367912	0.00790718	3.27333e-06	0.303687	11483.9
rs6561187	13	44753814		Left-hemisphere visual network to left-hemisphere limbic network white-matter structural connectivity	T	C	0.180273	0.0520152	0.0100739	2.42538e-07	0.1871	6060.45
rs76805374	14	21609741		Left-hemisphere visual network to left-hemisphere limbic network white-matter structural connectivity	T	G	0.0653152	-0.0731482	0.0160012	4.8444e-06	0.0741591	2109.09
rs72813104	17	12738141		Left-hemisphere visual network to left-hemisphere limbic network white-matter structural connectivity	T	C	0.0773934	0.0669142	0.0144551	3.6724e-06	0.0908715	2631.9
rs73307474	17	44893132		Left-hemisphere visual network to left-hemisphere limbic network white-matter structural connectivity	G	T	0.0663029	-0.071532	0.0155482	4.21172e-06	0.0785434	2244.41
rs9966170	18	37449543		Left-hemisphere visual network to left-hemisphere limbic network white-matter structural connectivity	G	A	0.639901	0.0439977	0.00808815	5.33482e-08	0.290249	10767.9
rs35124509	3	89472543		Left-hemisphere visual network to left-hemisphere control network white-matter structural connectivity	C	T	0.393157	-0.0578506	0.00787526	2.04456e-13	0.306154	11618.3
rs866986	3	190909443		Left-hemisphere visual network to left-hemisphere control network white-matter structural connectivity	T	C	0.445925	0.041336	0.00775101	9.66162e-08	0.316048	12167.3
rs202010832	4	136472517		Left-hemisphere visual network to left-hemisphere control network white-matter structural connectivity	T	C	0.0122129	-0.173801	0.0362775	1.66047e-06	0.0144276	385.455
rs79673152	5	92682629		Left-hemisphere visual network to left-hemisphere control network white-matter structural connectivity	T	C	0.0635673	-0.0753207	0.015848	2.00715e-06	0.0755998	2153.42
rs115029956	6	39609485		Left-hemisphere visual network to left-hemisphere control network white-matter structural connectivity	T	G	0.169397	0.055334	0.0103216	8.27752e-08	0.178228	5710.73
rs210629	6	117557749		Left-hemisphere visual network to left-hemisphere control network white-matter structural connectivity	G	A	0.750705	-0.0472194	0.0089213	1.20398e-07	0.238569	8249.92
rs74947424	7	106058865		Left-hemisphere visual network to left-hemisphere control network white-matter structural connectivity	A	G	0.017938	0.153807	0.0299393	2.78689e-07	0.0211829	569.839
rs62508522	8	51069894		Left-hemisphere visual network to left-hemisphere control network white-matter structural connectivity	T	C	0.110357	0.066307	0.012251	6.21899e-08	0.126511	3813.61
rs78147374	9	17979122		Left-hemisphere visual network to left-hemisphere control network white-matter structural connectivity	C	G	0.0232832	-0.134918	0.0270801	6.28666e-07	0.0258922	699.889
rs12355572	10	49242539		Left-hemisphere visual network to left-hemisphere control network white-matter structural connectivity	T	C	0.0355465	0.116465	0.0207593	2.02051e-08	0.04406	1213.62
rs2850617	11	63734781		Left-hemisphere visual network to left-hemisphere control network white-matter structural connectivity	C	A	0.771071	-0.0461203	0.00942118	9.81138e-07	0.213924	7165.75
rs7932160	11	114230323		Left-hemisphere visual network to left-hemisphere control network white-matter structural connectivity	C	T	0.249708	-0.0413291	0.00896319	4.00774e-06	0.236344	8149.18
rs142147484	12	104108261		Left-hemisphere visual network to left-hemisphere control network white-matter structural connectivity	T	C	0.0250374	0.119355	0.0255388	2.96162e-06	0.0291118	789.527
rs11858760	15	33351913		Left-hemisphere visual network to left-hemisphere control network white-matter structural connectivity	A	G	0.796971	0.0469711	0.00969012	1.25141e-06	0.202214	6674.09
rs189757140	16	30169169		Left-hemisphere visual network to left-hemisphere control network white-matter structural connectivity	C	T	0.5103	-0.0397791	0.00770303	2.41618e-07	0.319997	12390.9
rs4606764	17	6220326		Left-hemisphere visual network to left-hemisphere control network white-matter structural connectivity	A	G	0.494687	0.035972	0.00773156	3.27748e-06	0.31764	12257.1
rs77133659	17	33411094		Left-hemisphere visual network to left-hemisphere control network white-matter structural connectivity	C	T	0.134415	-0.054366	0.0113436	1.64581e-06	0.14756	4557.97
rs58284518	18	11900697		Left-hemisphere visual network to left-hemisphere control network white-matter structural connectivity	A	G	0.0123143	0.162953	0.035665	4.90072e-06	0.0149274	399.011
rs11121010	1	7733919		Left-hemisphere visual network to left-hemisphere default mode network white-matter structural connectivity	A	G	0.489625	-0.0335682	0.00706732	2.03639e-06	0.380155	16148.9
rs6658057	1	89375273		Left-hemisphere visual network to left-hemisphere default mode network white-matter structural connectivity	A	G	0.664775	-0.0348436	0.00739476	2.4538e-06	0.347233	14006.5
rs77678300	1	199102511		Left-hemisphere visual network to left-hemisphere default mode network white-matter structural connectivity	T	C	0.0248289	-0.107306	0.023342	4.28381e-06	0.0348493	950.749
rs2540926	2	36863754		Left-hemisphere visual network to left-hemisphere default mode network white-matter structural connectivity	A	G	0.468243	-0.0355198	0.0071005	5.6607e-07	0.37661	15907.4
rs10469714	2	177633287		Left-hemisphere visual network to left-hemisphere default mode network white-matter structural connectivity	G	A	0.0695309	-0.0642604	0.0137915	3.17095e-06	0.0998267	2920.03
rs34855785	2	224921184		Left-hemisphere visual network to left-hemisphere default mode network white-matter structural connectivity	A	C	0.359893	0.0354905	0.00732059	1.2469e-06	0.354305	14448.3
rs11130917	3	6328378		Left-hemisphere visual network to left-hemisphere default mode network white-matter structural connectivity	A	T	0.59955	-0.0370881	0.00724154	3.02998e-07	0.362083	14945.5
rs141614976	3	107146091		Left-hemisphere visual network to left-hemisphere default mode network white-matter structural connectivity	G	A	0.0979793	-0.0553852	0.0117506	2.43607e-06	0.137515	4198.22
rs149656188	4	77494692		Left-hemisphere visual network to left-hemisphere default mode network white-matter structural connectivity	A	G	0.019251	0.126406	0.0267173	2.23162e-06	0.0266002	719.549
rs78709015	4	119446573		Left-hemisphere visual network to left-hemisphere default mode network white-matter structural connectivity	T	C	0.266674	0.0381342	0.00821853	3.48369e-06	0.281113	10296.5
rs28436304	5	61038584		Left-hemisphere visual network to left-hemisphere default mode network white-matter structural connectivity	A	G	0.438252	0.0335132	0.00707559	2.17495e-06	0.379266	16088.2
rs66724425	5	65309926		Left-hemisphere visual network to left-hemisphere default mode network white-matter structural connectivity	C	T	0.294534	0.0387883	0.00780331	6.66945e-07	0.311826	11931.1
rs10241890	7	3180626		Left-hemisphere visual network to left-hemisphere default mode network white-matter structural connectivity	C	T	0.422746	-0.0326662	0.0071018	4.23078e-06	0.376472	15898.1
rs72672508	8	107283600		Left-hemisphere visual network to left-hemisphere default mode network white-matter structural connectivity	G	C	0.0984506	-0.0557562	0.0117043	1.90038e-06	0.138605	4236.86
rs11136335	8	143929609		Left-hemisphere visual network to left-hemisphere default mode network white-matter structural connectivity	A	G	0.411871	0.0362397	0.00711541	3.52184e-07	0.375033	15800.8
rs138243016	9	134214891		Left-hemisphere visual network to left-hemisphere default mode network white-matter structural connectivity	T	C	0.0108631	-0.173073	0.0374765	3.87124e-06	0.0135192	360.853
rs72815139	10	93132093		Left-hemisphere visual network to left-hemisphere default mode network white-matter structural connectivity	A	G	0.0590704	0.0695726	0.0147683	2.4657e-06	0.087058	2510.92
rs11200215	10	121884307		Left-hemisphere visual network to left-hemisphere default mode network white-matter structural connectivity	A	G	0.348111	0.0354247	0.00736693	1.51981e-06	0.349862	14169.6
rs12146713	12	106083027		Left-hemisphere visual network to left-hemisphere default mode network white-matter structural connectivity	C	T	0.0962291	-0.0638127	0.0118576	7.38431e-08	0.135044	4111.02
rs921256	14	84573302		Left-hemisphere visual network to left-hemisphere default mode network white-matter structural connectivity	A	G	0.269267	0.0378605	0.00791946	1.74687e-06	0.302746	11432.9
rs12326831	18	48356251		Left-hemisphere visual network to left-hemisphere default mode network white-matter structural connectivity	G	A	0.0653515	0.0646278	0.0141331	4.81238e-06	0.0950593	2765.94
rs117679260	20	16685402		Left-hemisphere visual network to left-hemisphere default mode network white-matter structural connectivity	G	A	0.0128546	-0.145645	0.0311588	2.94992e-06	0.0195573	525.235
rs6062264	20	62557664		Left-hemisphere visual network to left-hemisphere default mode network white-matter structural connectivity	T	C	0.282527	-0.0406762	0.00784022	2.12393e-07	0.308897	11768.9
rs2647166	1	17016240		Left-hemisphere visual network to right-hemisphere visual network white-matter structural connectivity	A	T	0.739194	0.0402858	0.00855788	2.5083e-06	0.259261	9215.94
rs7543847	1	93460305		Left-hemisphere visual network to right-hemisphere visual network white-matter structural connectivity	A	G	0.687482	-0.0382481	0.00810579	2.37465e-06	0.288987	10702.1
rs7542064	1	207267173		Left-hemisphere visual network to right-hemisphere visual network white-matter structural connectivity	T	C	0.0376441	-0.0930206	0.0198458	2.77013e-06	0.0482095	1333.7
rs62140561	2	24787549		Left-hemisphere visual network to right-hemisphere visual network white-matter structural connectivity	A	G	0.224197	0.0439918	0.00902393	1.08798e-06	0.233173	8006.6
rs1861435	2	36847870		Left-hemisphere visual network to right-hemisphere visual network white-matter structural connectivity	A	T	0.422686	0.0633015	0.00763319	1.1051e-16	0.32588	12728.8
rs4688760	3	49943163		Left-hemisphere visual network to right-hemisphere visual network white-matter structural connectivity	T	C	0.690616	-0.0438576	0.00810042	6.15503e-08	0.289371	10722.1
rs61796004	3	159095264		Left-hemisphere visual network to right-hemisphere visual network white-matter structural connectivity	A	G	0.209034	-0.0496388	0.00924507	7.90751e-08	0.222152	7520.06
rs78736235	4	97027710		Left-hemisphere visual network to right-hemisphere visual network white-matter structural connectivity	G	A	0.0299324	0.104647	0.0223609	2.87038e-06	0.0379744	1039.37
rs62336882	4	175437749		Left-hemisphere visual network to right-hemisphere visual network white-matter structural connectivity	T	C	0.0462538	0.0877719	0.0178687	9.01281e-07	0.0594681	1664.86
rs62348866	4	186453244		Left-hemisphere visual network to right-hemisphere visual network white-matter structural connectivity	A	G	0.13877	0.055549	0.0108482	3.04635e-07	0.161345	5065.68
rs35495443	5	82545034		Left-hemisphere visual network to right-hemisphere visual network white-matter structural connectivity	C	T	0.427691	0.0349945	0.0075966	4.09289e-06	0.329027	12912
rs72771481	5	118027445		Left-hemisphere visual network to right-hemisphere visual network white-matter structural connectivity	A	G	0.0719642	0.0689872	0.0145582	2.15065e-06	0.0895889	2591.1
rs11955337	5	123458438		Left-hemisphere visual network to right-hemisphere visual network white-matter structural connectivity	T	C	0.479432	0.035707	0.00754197	2.19654e-06	0.333811	13193.8
rs117713018	7	19290443		Left-hemisphere visual network to right-hemisphere visual network white-matter structural connectivity	A	C	0.0123607	0.167159	0.0350406	1.83832e-06	0.0154642	413.583
rs9638760	7	19300680		Left-hemisphere visual network to right-hemisphere visual network white-matter structural connectivity	T	G	0.202559	0.0486439	0.00935435	1.99136e-07	0.216991	7296.98
rs117752842	7	56560058		Left-hemisphere visual network to right-hemisphere visual network white-matter structural connectivity	C	A	0.0191349	-0.132454	0.0283093	2.88529e-06	0.0236925	638.987
rs13228652	7	84131842		Left-hemisphere visual network to right-hemisphere visual network white-matter structural connectivity	C	G	0.178446	0.0651669	0.00978723	2.76885e-11	0.198221	6509.73
rs73230969	8	28515024		Left-hemisphere visual network to right-hemisphere visual network white-matter structural connectivity	G	A	0.303804	-0.0374661	0.00815959	4.39714e-06	0.285189	10505.3
rs3808451	8	115566861		Left-hemisphere visual network to right-hemisphere visual network white-matter structural connectivity	G	A	0.343988	0.0375185	0.00791321	2.12403e-06	0.303224	11458.8
rs1865249	8	141205883		Left-hemisphere visual network to right-hemisphere visual network white-matter structural connectivity	C	A	0.605507	0.0399738	0.00769273	2.03292e-07	0.320855	12439.8
rs6993938	8	143937036		Left-hemisphere visual network to right-hemisphere visual network white-matter structural connectivity	G	A	0.403619	0.0424124	0.00759617	2.35874e-08	0.329064	12914.2
rs1220653	9	129596651		Left-hemisphere visual network to right-hemisphere visual network white-matter structural connectivity	A	G	0.896366	0.056495	0.0123299	4.60617e-06	0.124897	3758.02
rs4992976	10	30139500		Left-hemisphere visual network to right-hemisphere visual network white-matter structural connectivity	G	T	0.931578	0.0705233	0.0149268	2.30574e-06	0.085219	2452.94
rs10886016	10	116908800		Left-hemisphere visual network to right-hemisphere visual network white-matter structural connectivity	A	G	0.254153	-0.0504508	0.00862575	4.94948e-09	0.255197	9021.98
rs11245366	10	124794280		Left-hemisphere visual network to right-hemisphere visual network white-matter structural connectivity	T	C	0.563362	-0.0756844	0.00755666	1.30197e-23	0.332514	13117
rs117588268	11	1384406		Left-hemisphere visual network to right-hemisphere visual network white-matter structural connectivity	C	T	0.0289048	-0.103021	0.0224418	4.42008e-06	0.0377011	1031.6
rs34171876	11	14332411		Left-hemisphere visual network to right-hemisphere visual network white-matter structural connectivity	C	G	0.35289	-0.0460747	0.00787878	4.97657e-09	0.30588	11603.4
rs673482	11	75557558		Left-hemisphere visual network to right-hemisphere visual network white-matter structural connectivity	C	A	0.641644	0.036549	0.00784409	3.17088e-06	0.308592	11752.2
rs10771477	12	29074137		Left-hemisphere visual network to right-hemisphere visual network white-matter structural connectivity	A	C	0.670025	-0.0409973	0.00796024	2.60124e-07	0.299652	11266
rs7337571	13	49580417		Left-hemisphere visual network to right-hemisphere visual network white-matter structural connectivity	G	T	0.714933	-0.0382756	0.00831522	4.16303e-06	0.274614	9968.28
rs1431274	13	109039614		Left-hemisphere visual network to right-hemisphere visual network white-matter structural connectivity	G	A	0.337675	-0.0539345	0.00788036	7.6913e-12	0.305758	11596.7
rs147973348	14	26937772		Left-hemisphere visual network to right-hemisphere visual network white-matter structural connectivity	A	C	0.0250904	0.117839	0.0256801	4.45933e-06	0.0287923	780.605
rs12896749	14	99813155		Left-hemisphere visual network to right-hemisphere visual network white-matter structural connectivity	C	G	0.382573	0.0369634	0.00767967	1.48576e-06	0.321947	12502.3
rs72759398	15	91034517		Left-hemisphere visual network to right-hemisphere visual network white-matter structural connectivity	A	G	0.0626629	0.0753468	0.0158587	2.02279e-06	0.0754978	2150.27
rs3829540	16	1786392		Left-hemisphere visual network to right-hemisphere visual network white-matter structural connectivity	A	G	0.229195	0.0407016	0.0089116	4.94129e-06	0.239088	8273.54
rs111878479	17	63749477		Left-hemisphere visual network to right-hemisphere visual network white-matter structural connectivity	A	G	0.32016	0.0367879	0.00805664	4.9673e-06	0.292524	10887.2
rs7225959	17	68018993		Left-hemisphere visual network to right-hemisphere visual network white-matter structural connectivity	A	T	0.206631	0.0449118	0.00938843	1.72064e-06	0.215419	7229.58
rs4940824	18	59090130		Left-hemisphere visual network to right-hemisphere visual network white-matter structural connectivity	G	A	0.632425	-0.0356126	0.00777349	4.62126e-06	0.314223	12064.8
rs6510842	19	5193003		Left-hemisphere visual network to right-hemisphere visual network white-matter structural connectivity	T	C	0.708422	-0.0386484	0.00840684	4.28105e-06	0.268661	9672.81
rs6062264	20	62557664		Left-hemisphere visual network to right-hemisphere visual network white-matter structural connectivity	T	C	0.282527	-0.043964	0.0083829	1.56718e-07	0.270197	9748.62
rs75839745	22	26750571		Left-hemisphere visual network to right-hemisphere visual network white-matter structural connectivity	T	C	0.0657979	0.0698265	0.015191	4.29497e-06	0.0822805	2360.77
rs5769732	22	49690828		Left-hemisphere visual network to right-hemisphere visual network white-matter structural connectivity	C	T	0.966498	-0.0984374	0.0214057	4.25236e-06	0.0414391	1138.3
rs7581260	2	224839087		Left-hemisphere visual network to right-hemisphere somatomotor network white-matter structural connectivity	T	C	0.310033	0.0431014	0.00864133	6.10633e-07	0.254278	8978.4
rs184835097	4	111381200		Left-hemisphere visual network to right-hemisphere somatomotor network white-matter structural connectivity	C	T	0.790931	0.0482056	0.00993124	1.21035e-06	0.192514	6277.62
rs6862238	5	76660049		Left-hemisphere visual network to right-hemisphere somatomotor network white-matter structural connectivity	G	A	0.53418	0.0367982	0.00801279	4.38107e-06	0.295735	11056.9
rs449233	6	20997138		Left-hemisphere visual network to right-hemisphere somatomotor network white-matter structural connectivity	C	T	0.966199	-0.102525	0.0221891	3.82763e-06	0.0385647	1056.18
rs62466309	7	101693137		Left-hemisphere visual network to right-hemisphere somatomotor network white-matter structural connectivity	A	G	0.0293944	-0.110112	0.0237908	3.68579e-06	0.0335468	913.983
rs11136023	8	27989338		Left-hemisphere visual network to right-hemisphere somatomotor network white-matter structural connectivity	A	G	0.457966	0.038209	0.00803396	1.97524e-06	0.294178	10974.4
rs72726944	9	28212355		Left-hemisphere visual network to right-hemisphere somatomotor network white-matter structural connectivity	T	C	0.0427281	-0.0915893	0.019593	2.94537e-06	0.0494616	1370.14
rs146568949	9	93587278		Left-hemisphere visual network to right-hemisphere somatomotor network white-matter structural connectivity	A	G	0.0230752	-0.137302	0.0283144	1.23974e-06	0.023684	638.751
rs4300311	10	4991470		Left-hemisphere visual network to right-hemisphere somatomotor network white-matter structural connectivity	G	A	0.972443	0.127625	0.0268114	1.93495e-06	0.0264138	714.371
rs12370774	12	106116635		Left-hemisphere visual network to right-hemisphere somatomotor network white-matter structural connectivity	T	C	0.0965548	-0.0690238	0.0139422	7.39452e-07	0.0976803	2850.45
rs73196763	13	50131337		Left-hemisphere visual network to right-hemisphere somatomotor network white-matter structural connectivity	A	G	0.0274371	0.116483	0.0243648	1.74594e-06	0.0319848	870.02
rs7178409	15	72795025		Left-hemisphere visual network to right-hemisphere somatomotor network white-matter structural connectivity	C	T	0.906245	0.0653709	0.0137113	1.8638e-06	0.100998	2958.14
rs10514889	17	45974038		Left-hemisphere visual network to right-hemisphere somatomotor network white-matter structural connectivity	A	G	0.413103	-0.042713	0.00814222	1.5555e-07	0.286407	10568.2
rs2376827	17	78788217		Left-hemisphere visual network to right-hemisphere somatomotor network white-matter structural connectivity	T	C	0.830489	0.0503808	0.0107638	2.86082e-06	0.163885	5161.07
rs4654068	1	245895607		Left-hemisphere visual network to right-hemisphere dorsal attention network white-matter structural connectivity	C	T	0.0675578	-0.0717756	0.0151956	2.31878e-06	0.0822307	2359.22
rs243062	2	60396541		Left-hemisphere visual network to right-hemisphere dorsal attention network white-matter structural connectivity	A	G	0.410411	-0.0387799	0.00776448	5.89821e-07	0.314952	12105.7
rs3770094	2	85862265		Left-hemisphere visual network to right-hemisphere dorsal attention network white-matter structural connectivity	G	C	0.313817	0.0397526	0.00820751	1.27603e-06	0.281869	10335
rs2165034	2	202747681		Left-hemisphere visual network to right-hemisphere dorsal attention network white-matter structural connectivity	C	A	0.826555	-0.0467568	0.0100988	3.65797e-06	0.186179	6023.77
rs113136789	3	127614115		Left-hemisphere visual network to right-hemisphere dorsal attention network white-matter structural connectivity	G	T	0.0102143	0.204847	0.0390833	1.59467e-07	0.0124305	331.426
rs9844944	3	133877125		Left-hemisphere visual network to right-hemisphere dorsal attention network white-matter structural connectivity	A	G	0.196035	0.0448484	0.00961772	3.11487e-06	0.20527	6801.01
rs61730237	3	185511676		Left-hemisphere visual network to right-hemisphere dorsal attention network white-matter structural connectivity	C	T	0.442809	-0.0360475	0.00764331	2.4027e-06	0.325017	12678.9
rs4689653	4	7221592		Left-hemisphere visual network to right-hemisphere dorsal attention network white-matter structural connectivity	G	T	0.620714	-0.0362968	0.00788727	4.18562e-06	0.305222	11567.5
rs9688046	5	38607819		Left-hemisphere visual network to right-hemisphere dorsal attention network white-matter structural connectivity	C	G	0.397386	-0.0365146	0.00799165	4.89835e-06	0.297301	11140.2
rs111372208	5	173781970		Left-hemisphere visual network to right-hemisphere dorsal attention network white-matter structural connectivity	A	G	0.0521969	0.0791463	0.0171095	3.73018e-06	0.0648627	1826.36
rs113853262	6	138983290		Left-hemisphere visual network to right-hemisphere dorsal attention network white-matter structural connectivity	G	A	0.0278966	-0.111699	0.023821	2.74404e-06	0.0334618	911.587
rs118023942	7	132219572		Left-hemisphere visual network to right-hemisphere dorsal attention network white-matter structural connectivity	A	G	0.0212471	0.125418	0.0264484	2.11636e-06	0.0271438	734.665
rs13265555	8	13517102		Left-hemisphere visual network to right-hemisphere dorsal attention network white-matter structural connectivity	G	A	0.0581496	0.0783581	0.0169396	3.73293e-06	0.0661703	1865.79
rs2219551	8	79181356		Left-hemisphere visual network to right-hemisphere dorsal attention network white-matter structural connectivity	C	T	0.168058	-0.0463036	0.0101244	4.797e-06	0.185238	5986.43
rs7814873	8	141203898		Left-hemisphere visual network to right-hemisphere dorsal attention network white-matter structural connectivity	T	C	0.618499	0.0363504	0.00791368	4.36154e-06	0.303188	11456.8
rs541829	11	65230266		Left-hemisphere visual network to right-hemisphere dorsal attention network white-matter structural connectivity	G	A	0.912777	0.0658057	0.0134936	1.07808e-06	0.104283	3065.57
rs7114612	11	133856496		Left-hemisphere visual network to right-hemisphere dorsal attention network white-matter structural connectivity	C	T	0.0243772	-0.124448	0.0247834	5.1285e-07	0.0309135	839.949
rs78557996	14	58772019		Left-hemisphere visual network to right-hemisphere dorsal attention network white-matter structural connectivity	C	T	0.0654259	0.0751105	0.0154845	1.23041e-06	0.0791909	2264.5
rs12595448	15	55611892		Left-hemisphere visual network to right-hemisphere dorsal attention network white-matter structural connectivity	C	G	0.292142	-0.0405362	0.00842327	1.49121e-06	0.267614	9621.33
rs11858901	15	101139453		Left-hemisphere visual network to right-hemisphere dorsal attention network white-matter structural connectivity	G	C	0.0102104	0.190043	0.0382088	6.56538e-07	0.013006	346.973
rs4550447	16	89925191		Left-hemisphere visual network to right-hemisphere dorsal attention network white-matter structural connectivity	C	G	0.129621	0.0523526	0.0113295	3.8205e-06	0.147927	4571.29
rs2471738	17	45998697		Left-hemisphere visual network to right-hemisphere dorsal attention network white-matter structural connectivity	T	C	0.236986	0.0419985	0.00901858	3.21018e-06	0.23345	8019
rs6691985	1	16963416		Left-hemisphere visual network to right-hemisphere salience/ventral attention network white-matter structural connectivity	T	C	0.293776	-0.0397541	0.0086481	4.28904e-06	0.25388	8959.56
rs4854092	2	240219780		Left-hemisphere visual network to right-hemisphere salience/ventral attention network white-matter structural connectivity	T	C	0.380788	-0.0378741	0.00811557	3.05858e-06	0.288291	10665.9
rs9809852	3	138977597		Left-hemisphere visual network to right-hemisphere salience/ventral attention network white-matter structural connectivity	C	T	0.545266	-0.0377937	0.00791112	1.77677e-06	0.303385	11467.5
rs75633237	3	149217640		Left-hemisphere visual network to right-hemisphere salience/ventral attention network white-matter structural connectivity	C	T	0.0127112	-0.190873	0.0364144	1.59122e-07	0.0143194	382.52
rs55938743	3	159136466		Left-hemisphere visual network to right-hemisphere salience/ventral attention network white-matter structural connectivity	C	T	0.307903	-0.0425044	0.00853725	6.40133e-07	0.260516	9276.24
rs117116459	6	128640696		Left-hemisphere visual network to right-hemisphere salience/ventral attention network white-matter structural connectivity	C	T	0.012855	-0.172669	0.0358136	1.42613e-06	0.0148038	395.657
rs150468317	7	18656884		Left-hemisphere visual network to right-hemisphere salience/ventral attention network white-matter structural connectivity	A	C	0.0248637	0.125874	0.0266177	2.25704e-06	0.0267996	725.093
rs12171617	7	121400728		Left-hemisphere visual network to right-hemisphere salience/ventral attention network white-matter structural connectivity	A	G	0.281967	0.0495089	0.00894496	3.11523e-08	0.237308	8192.78
rs56357810	7	152076731		Left-hemisphere visual network to right-hemisphere salience/ventral attention network white-matter structural connectivity	T	C	0.291478	0.0397972	0.00868321	4.57826e-06	0.251831	8862.92
rs7074047	10	116949868		Left-hemisphere visual network to right-hemisphere salience/ventral attention network white-matter structural connectivity	T	A	0.74411	0.0572765	0.0090558	2.53501e-10	0.231535	7933.4
rs117029721	11	130414324		Left-hemisphere visual network to right-hemisphere salience/ventral attention network white-matter structural connectivity	T	A	0.0254124	-0.128555	0.0258519	6.60085e-07	0.0284109	769.962
rs113090061	15	39050794		Left-hemisphere visual network to right-hemisphere salience/ventral attention network white-matter structural connectivity	A	G	0.0345824	0.103205	0.0219727	2.64077e-06	0.0393281	1077.94
rs16972748	18	40091087		Left-hemisphere visual network to right-hemisphere salience/ventral attention network white-matter structural connectivity	G	A	0.690515	0.0394568	0.0084996	3.44731e-06	0.262829	9387.97
rs75282098	1	153291794		Left-hemisphere visual network to right-hemisphere limbic network white-matter structural connectivity	A	G	0.0308358	0.101724	0.0218463	3.21899e-06	0.0397845	1090.97
rs538612606	2	2736403		Left-hemisphere visual network to right-hemisphere limbic network white-matter structural connectivity	G	A	0.0586263	0.0761761	0.0164236	3.51431e-06	0.0703936	1993.89
rs79965992	2	43520940		Left-hemisphere visual network to right-hemisphere limbic network white-matter structural connectivity	A	G	0.0822465	0.0676181	0.0140349	1.45121e-06	0.0963942	2808.92
rs61185885	2	68978376		Left-hemisphere visual network to right-hemisphere limbic network white-matter structural connectivity	G	A	0.0337801	0.0992533	0.0210044	2.29721e-06	0.0430377	1184.19
rs6854508	4	184490914		Left-hemisphere visual network to right-hemisphere limbic network white-matter structural connectivity	A	G	0.173598	0.0458318	0.00996418	4.23185e-06	0.191243	6226.39
rs11956428	5	31812061		Left-hemisphere visual network to right-hemisphere limbic network white-matter structural connectivity	G	T	0.504015	-0.036886	0.0075623	1.07374e-06	0.332018	13087.7
rs6868029	5	57867979		Left-hemisphere visual network to right-hemisphere limbic network white-matter structural connectivity	A	G	0.92456	-0.0668498	0.0144318	3.61943e-06	0.0911651	2641.26
rs113974910	5	65804942		Left-hemisphere visual network to right-hemisphere limbic network white-matter structural connectivity	G	A	0.0499179	-0.0825433	0.0179116	4.05826e-06	0.0591835	1656.39
rs74758574	5	84483515		Left-hemisphere visual network to right-hemisphere limbic network white-matter structural connectivity	G	C	0.110032	-0.0555323	0.012122	4.62456e-06	0.129217	3907.32
rs11955337	5	123458438		Left-hemisphere visual network to right-hemisphere limbic network white-matter structural connectivity	T	C	0.479432	0.0378237	0.00760833	6.6489e-07	0.328013	12852.8
rs11956057	5	143036424		Left-hemisphere visual network to right-hemisphere limbic network white-matter structural connectivity	T	C	0.0209053	-0.128441	0.026361	1.10271e-06	0.0273241	739.682
rs190304825	5	178571886		Left-hemisphere visual network to right-hemisphere limbic network white-matter structural connectivity	A	G	0.056078	0.0818184	0.0174409	2.71619e-06	0.0624212	1753.04
rs10232942	7	19607627		Left-hemisphere visual network to right-hemisphere limbic network white-matter structural connectivity	A	G	0.360187	0.0437823	0.00793652	3.45693e-08	0.301446	11362.6
rs73192207	8	8879844		Left-hemisphere visual network to right-hemisphere limbic network white-matter structural connectivity	G	A	0.0110981	0.172414	0.0377101	4.82892e-06	0.0133522	356.336
rs191690201	8	87607695		Left-hemisphere visual network to right-hemisphere limbic network white-matter structural connectivity	G	T	0.0172102	-0.139888	0.0302228	3.68222e-06	0.0207874	558.973
rs7819099	8	143918694		Left-hemisphere visual network to right-hemisphere limbic network white-matter structural connectivity	G	A	0.433207	0.035895	0.00762955	2.54191e-06	0.326191	12746.8
rs11100989	10	49116870		Left-hemisphere visual network to right-hemisphere limbic network white-matter structural connectivity	G	A	0.383894	-0.0365919	0.00777888	2.55117e-06	0.313787	12040.5
rs11813170	10	68215366		Left-hemisphere visual network to right-hemisphere limbic network white-matter structural connectivity	C	G	0.178595	-0.0477481	0.00987951	1.34459e-06	0.194535	6359.45
rs10886016	10	116908800		Left-hemisphere visual network to right-hemisphere limbic network white-matter structural connectivity	A	G	0.254153	-0.0475419	0.00870739	4.76255e-08	0.250434	8797.34
rs11245366	10	124794280		Left-hemisphere visual network to right-hemisphere limbic network white-matter structural connectivity	T	C	0.563362	-0.0486369	0.00762818	1.81823e-10	0.326308	12753.6
rs60573180	11	43541917		Left-hemisphere visual network to right-hemisphere limbic network white-matter structural connectivity	G	T	0.552113	0.0382564	0.0078038	9.47305e-07	0.311787	11928.9
rs34986710	14	73834454		Left-hemisphere visual network to right-hemisphere limbic network white-matter structural connectivity	C	G	0.198238	-0.0504113	0.00944566	9.4504e-08	0.212816	7118.63
rs76866357	18	70125251		Left-hemisphere visual network to right-hemisphere limbic network white-matter structural connectivity	A	G	0.0120922	-0.168085	0.0352983	1.9184e-06	0.0152392	407.473
rs76870841	18	70258154		Left-hemisphere visual network to right-hemisphere limbic network white-matter structural connectivity	T	C	0.0200133	-0.147612	0.027922	1.24626e-07	0.0243544	657.282
rs74844606	1	195241627		Left-hemisphere visual network to right-hemisphere control network white-matter structural connectivity	A	C	0.0241636	0.117636	0.0252519	3.185e-06	0.029777	808.123
rs11586684	1	207389968		Left-hemisphere visual network to right-hemisphere control network white-matter structural connectivity	G	A	0.0299314	-0.108498	0.0228969	2.15263e-06	0.0362173	989.474
rs2609355	1	223004232		Left-hemisphere visual network to right-hemisphere control network white-matter structural connectivity	G	A	0.301192	0.0390108	0.00838414	3.27258e-06	0.270117	9744.67
rs200481589	3	49865515		Left-hemisphere visual network to right-hemisphere control network white-matter structural connectivity	A	T	0.106955	-0.0596398	0.0126922	2.61511e-06	0.117868	3518.27
rs2970535	3	54851600		Left-hemisphere visual network to right-hemisphere control network white-matter structural connectivity	A	G	0.405081	0.0380242	0.00792159	1.58606e-06	0.302583	11424
rs116494723	5	28641965		Left-hemisphere visual network to right-hemisphere control network white-matter structural connectivity	C	T	0.0831985	-0.0710558	0.0147376	1.42561e-06	0.0874211	2522.39
rs4404849	7	86983453		Left-hemisphere visual network to right-hemisphere control network white-matter structural connectivity	T	A	0.106345	-0.057999	0.0124603	3.24444e-06	0.122296	3668.87
rs71569006	7	119556377		Left-hemisphere visual network to right-hemisphere control network white-matter structural connectivity	G	C	0.0181598	-0.137709	0.0291915	2.38814e-06	0.0222821	600.082
rs1121948	8	128152810		Left-hemisphere visual network to right-hemisphere control network white-matter structural connectivity	G	A	0.199393	0.0470247	0.00969788	1.24105e-06	0.201891	6660.72
rs117121995	10	129207455		Left-hemisphere visual network to right-hemisphere control network white-matter structural connectivity	C	T	0.0361115	-0.101581	0.0222108	4.79645e-06	0.0384894	1054.03
rs144451504	11	76736549		Left-hemisphere visual network to right-hemisphere control network white-matter structural connectivity	T	C	0.0124875	-0.175085	0.0360872	1.22394e-06	0.0145802	389.591
rs61909861	11	122165672		Left-hemisphere visual network to right-hemisphere control network white-matter structural connectivity	T	C	0.32649	0.0423881	0.00833351	3.64804e-07	0.27341	9908.12
rs7490274	13	56539023		Left-hemisphere visual network to right-hemisphere control network white-matter structural connectivity	C	T	0.0468782	0.0963069	0.0194599	7.4595e-07	0.0501405	1389.94
rs6573206	14	58595336		Left-hemisphere visual network to right-hemisphere control network white-matter structural connectivity	T	C	0.750559	0.0445219	0.00897971	7.12033e-07	0.235475	8110
rs62021898	15	55590455		Left-hemisphere visual network to right-hemisphere control network white-matter structural connectivity	G	A	0.475113	0.0366545	0.0078226	2.78984e-06	0.31029	11845.9
rs72759398	15	91034517		Left-hemisphere visual network to right-hemisphere control network white-matter structural connectivity	A	G	0.0626629	0.0762346	0.0163953	3.32261e-06	0.0706368	2001.3
rs11640479	16	1944979		Left-hemisphere visual network to right-hemisphere control network white-matter structural connectivity	T	G	0.253301	0.0433461	0.00899278	1.43486e-06	0.234791	8079.21
rs117306165	16	89997192		Left-hemisphere visual network to right-hemisphere control network white-matter structural connectivity	A	G	0.133865	0.0635467	0.0113827	2.36745e-08	0.146548	4521.34
rs11654807	17	6534250		Left-hemisphere visual network to right-hemisphere control network white-matter structural connectivity	C	A	0.64299	0.0372085	0.00812877	4.70836e-06	0.287356	10617.3
rs138643143	17	42557849		Left-hemisphere visual network to right-hemisphere control network white-matter structural connectivity	A	G	0.0737285	0.0709718	0.0155039	4.70132e-06	0.0789928	2258.35
rs12479469	20	62547989		Left-hemisphere visual network to right-hemisphere control network white-matter structural connectivity	A	G	0.343486	-0.0449291	0.00829066	5.98494e-08	0.276243	10050
rs12711936	2	120192789		Left-hemisphere visual network to right-hemisphere default mode network white-matter structural connectivity	A	G	0.746769	0.0400492	0.00873536	4.54601e-06	0.248833	8722.46
rs61094346	2	236002910		Left-hemisphere visual network to right-hemisphere default mode network white-matter structural connectivity	A	G	0.157279	0.0481187	0.0104181	3.86074e-06	0.174941	5583.1
rs114319497	3	11398614		Left-hemisphere visual network to right-hemisphere default mode network white-matter structural connectivity	T	G	0.0170234	0.141255	0.0292616	1.38376e-06	0.0221755	597.145
rs76296090	3	78930709		Left-hemisphere visual network to right-hemisphere default mode network white-matter structural connectivity	T	C	0.164335	0.0466914	0.0102111	4.81659e-06	0.182106	5862.66
rs151180362	6	167289390		Left-hemisphere visual network to right-hemisphere default mode network white-matter structural connectivity	G	A	0.0329188	0.102516	0.0216439	2.1744e-06	0.0405321	1112.33
rs11777924	8	72193848		Left-hemisphere visual network to right-hemisphere default mode network white-matter structural connectivity	G	T	0.625286	-0.0370691	0.00780279	2.02666e-06	0.311867	11933.4
rs17705719	8	133128302		Left-hemisphere visual network to right-hemisphere default mode network white-matter structural connectivity	T	C	0.261261	-0.0410285	0.0086484	2.09479e-06	0.253862	8958.73
rs78086686	10	49101989		Left-hemisphere visual network to right-hemisphere default mode network white-matter structural connectivity	G	T	0.240154	-0.0430015	0.00913954	2.53869e-06	0.227311	7746.11
rs885002	11	5688953		Left-hemisphere visual network to right-hemisphere default mode network white-matter structural connectivity	G	A	0.966421	-0.110124	0.0209242	1.41736e-07	0.0433683	1193.7
rs60341183	12	26585269		Left-hemisphere visual network to right-hemisphere default mode network white-matter structural connectivity	C	T	0.223297	-0.0476611	0.00909748	1.6151e-07	0.229418	7839.28
rs12146713	12	106083027		Left-hemisphere visual network to right-hemisphere default mode network white-matter structural connectivity	C	T	0.0962291	-0.0635051	0.0127925	6.89684e-07	0.116027	3456.11
rs78017561	16	50593560		Left-hemisphere visual network to right-hemisphere default mode network white-matter structural connectivity	A	T	0.0883531	-0.0686121	0.0136026	4.55827e-07	0.102619	3011.04
rs9939914	16	89873521		Left-hemisphere visual network to right-hemisphere default mode network white-matter structural connectivity	C	T	0.25085	-0.0453127	0.00884098	2.97071e-07	0.242923	8448.82
rs149783020	17	12931350		Left-hemisphere visual network to right-hemisphere default mode network white-matter structural connectivity	T	G	0.0217163	-0.125864	0.0271416	3.52947e-06	0.025775	696.638
rs138643143	17	42557849		Left-hemisphere visual network to right-hemisphere default mode network white-matter structural connectivity	A	G	0.0737285	0.0740981	0.0151621	1.0236e-06	0.0825945	2370.59
rs11870844	17	46063913		Left-hemisphere visual network to right-hemisphere default mode network white-matter structural connectivity	T	A	0.748822	-0.0518441	0.00884941	4.67132e-09	0.242461	8427.58
rs1051412	20	10673915		Left-hemisphere visual network to right-hemisphere default mode network white-matter structural connectivity	C	A	0.490888	-0.0351612	0.00763952	4.17369e-06	0.32534	12697.6
rs116900944	22	47247454		Left-hemisphere visual network to right-hemisphere default mode network white-matter structural connectivity	T	C	0.0248168	0.115953	0.0242343	1.71289e-06	0.0323302	879.729
rs78791075	1	74559275		Left-hemisphere visual network to thalamus white-matter structural connectivity	T	G	0.0459499	-0.0863157	0.0187639	4.22318e-06	0.0539291	1500.95
rs13079050	3	190873629		Left-hemisphere visual network to thalamus white-matter structural connectivity	T	G	0.0942847	-0.0772225	0.0135663	1.25386e-08	0.103168	3029.03
rs13131680	4	8019865		Left-hemisphere visual network to thalamus white-matter structural connectivity	C	A	0.553311	0.0410777	0.00791701	2.11953e-07	0.302933	11443
rs4408914	4	144324990		Left-hemisphere visual network to thalamus white-matter structural connectivity	T	G	0.708892	-0.0416615	0.00870259	1.69083e-06	0.250711	8810.29
rs116707463	5	30255109		Left-hemisphere visual network to thalamus white-matter structural connectivity	A	C	0.0104173	-0.181936	0.0393416	3.75491e-06	0.0122678	327.035
rs9283852	6	169325333		Left-hemisphere visual network to thalamus white-matter structural connectivity	T	C	0.159982	-0.0516739	0.011169	3.71801e-06	0.152209	4727.37
rs798548	7	2721301		Left-hemisphere visual network to thalamus white-matter structural connectivity	C	T	0.306827	-0.0401529	0.00852861	2.50132e-06	0.261044	9301.69
rs4871816	8	119952497		Left-hemisphere visual network to thalamus white-matter structural connectivity	T	C	0.435415	-0.0384749	0.00794172	1.26826e-06	0.301051	11341.3
rs9657439	8	141387444		Left-hemisphere visual network to thalamus white-matter structural connectivity	G	T	0.189457	0.0474605	0.010057	2.36837e-06	0.18773	6085.55
rs1865746	10	50307590		Left-hemisphere visual network to thalamus white-matter structural connectivity	A	T	0.233597	0.0437728	0.00930834	2.56945e-06	0.219142	7389.59
rs61866033	10	117876343		Left-hemisphere visual network to thalamus white-matter structural connectivity	A	G	0.018342	-0.135626	0.0292263	3.47488e-06	0.0222291	598.621
rs11038982	11	46740869		Left-hemisphere visual network to thalamus white-matter structural connectivity	A	C	0.527361	-0.0388151	0.00793324	9.94558e-07	0.301695	11376
rs117437316	11	73094609		Left-hemisphere visual network to thalamus white-matter structural connectivity	C	T	0.0297535	0.110451	0.0231154	1.76828e-06	0.0355359	970.171
rs79311111	11	110950026		Left-hemisphere visual network to thalamus white-matter structural connectivity	A	G	0.141688	-0.0534556	0.0112308	1.93838e-06	0.150539	4666.29
rs58066679	11	111185434		Left-hemisphere visual network to thalamus white-matter structural connectivity	A	G	0.0805073	0.0751776	0.0144043	1.79788e-07	0.0915135	2652.37
rs12146713	12	106083027		Left-hemisphere visual network to thalamus white-matter structural connectivity	C	T	0.0962291	-0.0744917	0.0132874	2.06828e-08	0.107545	3173
rs9512365	13	26746052		Left-hemisphere visual network to thalamus white-matter structural connectivity	T	G	0.35317	0.0379426	0.00825664	4.31927e-06	0.278524	10165
rs61955361	13	61305443		Left-hemisphere visual network to thalamus white-matter structural connectivity	G	C	0.391077	-0.0375631	0.00803276	2.92186e-06	0.294266	10979.1
rs28444126	15	70810032		Left-hemisphere visual network to thalamus white-matter structural connectivity	T	G	0.128886	0.0582005	0.0119946	1.22093e-06	0.131977	4003.45
rs78957576	17	1275401		Left-hemisphere visual network to thalamus white-matter structural connectivity	A	T	0.0375973	-0.108958	0.02079	1.59816e-07	0.0439299	1209.87
rs2696549	17	46272006		Left-hemisphere visual network to thalamus white-matter structural connectivity	A	C	0.203442	-0.0521894	0.0100386	2.00512e-07	0.188418	6113.06
rs532016330	1	39516778		Left-hemisphere visual network to caudate white-matter structural connectivity	G	C	0.0873435	0.0639403	0.013525	2.27222e-06	0.103799	3049.7
rs35949508	1	55731277		Left-hemisphere visual network to caudate white-matter structural connectivity	C	T	0.0582912	-0.0776404	0.0166743	3.21951e-06	0.0682927	1930.02
rs79756798	1	152393752		Left-hemisphere visual network to caudate white-matter structural connectivity	C	G	0.0499373	-0.0863867	0.0174575	7.48238e-07	0.0623025	1749.48
rs35780775	2	19071002		Left-hemisphere visual network to caudate white-matter structural connectivity	A	G	0.379144	0.0384069	0.00784442	9.77642e-07	0.308566	11750.7
rs75083269	2	38106595		Left-hemisphere visual network to caudate white-matter structural connectivity	G	T	0.0152096	-0.149786	0.0315294	2.02736e-06	0.0191002	512.721
rs2720107	2	236676725		Left-hemisphere visual network to caudate white-matter structural connectivity	C	T	0.217941	-0.0581008	0.00925227	3.39391e-10	0.221806	7505.03
rs9836658	3	88939382		Left-hemisphere visual network to caudate white-matter structural connectivity	C	G	0.687849	0.0377103	0.00819377	4.1783e-06	0.282815	10383.4
rs2062335	5	2387810		Left-hemisphere visual network to caudate white-matter structural connectivity	T	C	0.511426	-0.0369418	0.00766643	1.44534e-06	0.32306	12566.1
rs4703157	5	101580268		Left-hemisphere visual network to caudate white-matter structural connectivity	T	C	0.19693	-0.0440378	0.00957708	4.26049e-06	0.207016	6873.95
rs13172380	5	117356511		Left-hemisphere visual network to caudate white-matter structural connectivity	C	T	0.387191	-0.0395608	0.00784989	4.66337e-07	0.308136	11727.1
rs75080135	6	33584930		Left-hemisphere visual network to caudate white-matter structural connectivity	C	A	0.177037	0.0463186	0.00998513	3.50518e-06	0.190442	6194.15
rs10278512	7	19581249		Left-hemisphere visual network to caudate white-matter structural connectivity	G	A	0.354748	-0.0472465	0.00807098	4.80242e-09	0.291486	10832.7
rs7840344	8	10868954		Left-hemisphere visual network to caudate white-matter structural connectivity	G	T	0.623192	-0.044706	0.00790708	1.56834e-08	0.303695	11484.3
rs10504295	8	59668101		Left-hemisphere visual network to caudate white-matter structural connectivity	A	G	0.441304	0.036928	0.00765074	1.38791e-06	0.324387	12642.5
rs12684129	9	68416612		Left-hemisphere visual network to caudate white-matter structural connectivity	C	T	0.0566471	-0.0878155	0.018395	1.80713e-06	0.0561139	1565.37
rs11067705	12	115648547		Left-hemisphere visual network to caudate white-matter structural connectivity	T	G	0.295471	-0.0395889	0.00833321	2.0267e-06	0.273429	9909.11
rs149867667	14	53235942		Left-hemisphere visual network to caudate white-matter structural connectivity	T	A	0.0118204	0.174193	0.0361421	1.43797e-06	0.0145359	388.391
rs34233224	16	79074237		Left-hemisphere visual network to caudate white-matter structural connectivity	T	A	0.0440668	-0.0923046	0.0198031	3.14492e-06	0.0484176	1339.75
rs11871269	17	63054440		Left-hemisphere visual network to caudate white-matter structural connectivity	T	C	0.191373	0.0454847	0.0096446	2.40436e-06	0.204127	6753.44
rs78078857	18	8300446		Left-hemisphere visual network to caudate white-matter structural connectivity	T	C	0.0360962	0.0971601	0.0206415	2.51345e-06	0.0445643	1228.15
rs9948984	18	37447733		Left-hemisphere visual network to caudate white-matter structural connectivity	G	T	0.637393	0.0396311	0.00793943	5.98577e-07	0.301225	11350.7
rs72716276	1	171425267		Left-hemisphere visual network to putamen white-matter structural connectivity	A	G	0.0349463	-0.0996148	0.0215669	3.85816e-06	0.040822	1120.63
rs116811649	1	212764311		Left-hemisphere visual network to putamen white-matter structural connectivity	C	T	0.0134136	0.170452	0.0362444	2.56549e-06	0.014454	386.17
rs77872657	2	24812840		Left-hemisphere visual network to putamen white-matter structural connectivity	T	C	0.056507	0.0805445	0.0169301	1.96024e-06	0.0662446	1868.03
rs4599108	2	85316099		Left-hemisphere visual network to putamen white-matter structural connectivity	T	C	0.484227	-0.0364702	0.00796458	4.67079e-06	0.299326	11248.5
rs60406911	3	88529764		Left-hemisphere visual network to putamen white-matter structural connectivity	A	G	0.160749	-0.0568056	0.0106247	8.9652e-08	0.168204	5324.6
rs9266252	6	31358045		Left-hemisphere visual network to putamen white-matter structural connectivity	A	G	0.698772	0.044287	0.00854849	2.2108e-07	0.259831	9243.3
rs9321188	6	129841800		Left-hemisphere visual network to putamen white-matter structural connectivity	C	T	0.874026	-0.0562362	0.0118201	1.95844e-06	0.135902	4141.25
rs73670471	7	1387410		Left-hemisphere visual network to putamen white-matter structural connectivity	A	G	0.032441	0.101664	0.0221239	4.32335e-06	0.0387924	1062.67
rs9419656	10	131614345		Left-hemisphere visual network to putamen white-matter structural connectivity	T	C	0.0425726	-0.0958397	0.0197333	1.19336e-06	0.0487607	1349.73
rs181828051	11	26452281		Left-hemisphere visual network to putamen white-matter structural connectivity	T	C	0.0183108	-0.136547	0.029299	3.15493e-06	0.0221189	595.587
rs7121629	11	77129752		Left-hemisphere visual network to putamen white-matter structural connectivity	G	A	0.0741116	0.0746191	0.0149341	5.83647e-07	0.0851357	2450.32
rs113161545	11	128744516		Left-hemisphere visual network to putamen white-matter structural connectivity	G	A	0.0283635	-0.11297	0.0243052	3.35189e-06	0.0321419	874.434
rs187874555	12	56099187		Left-hemisphere visual network to putamen white-matter structural connectivity	G	C	0.017681	0.143114	0.0311606	4.37321e-06	0.019555	525.173
rs11067705	12	115648547		Left-hemisphere visual network to putamen white-matter structural connectivity	T	G	0.295471	-0.0436804	0.008566	3.40949e-07	0.25877	9192.38
rs35950059	13	113073247		Left-hemisphere visual network to putamen white-matter structural connectivity	C	T	0.0471702	0.0907227	0.0189685	1.7287e-06	0.052772	1466.95
rs369276930	19	55412263		Left-hemisphere visual network to putamen white-matter structural connectivity	T	A	0.451345	0.0363283	0.00790039	4.25961e-06	0.304209	11512.3
rs12481572	20	52091515		Left-hemisphere visual network to putamen white-matter structural connectivity	T	A	0.176583	-0.048101	0.0102817	2.89248e-06	0.179614	5764.86
rs13515	22	21761597		Left-hemisphere visual network to putamen white-matter structural connectivity	T	C	0.189264	0.0471935	0.00995619	2.13594e-06	0.191551	6238.75
rs78903553	22	31940485		Left-hemisphere visual network to putamen white-matter structural connectivity	C	T	0.0875752	0.0651029	0.0137876	2.33728e-06	0.0998832	2921.87
rs11799908	1	183181523		Left-hemisphere visual network to pallidum white-matter structural connectivity	G	T	0.137101	-0.0557099	0.0116851	1.86423e-06	0.139061	4253.04
rs12026899	1	198962142		Left-hemisphere visual network to pallidum white-matter structural connectivity	A	G	0.393367	0.0385978	0.00820772	2.56838e-06	0.281854	10334.3
rs80239917	2	38490715		Left-hemisphere visual network to pallidum white-matter structural connectivity	C	G	0.0380943	-0.102066	0.021086	1.29533e-06	0.0427052	1174.63
rs112729967	2	73053027		Left-hemisphere visual network to pallidum white-matter structural connectivity	T	A	0.0831587	0.0694462	0.0146681	2.19604e-06	0.0882515	2548.67
rs6766018	3	43780940		Left-hemisphere visual network to pallidum white-matter structural connectivity	G	A	0.0514687	-0.0900849	0.0184415	1.03478e-06	0.0558312	1557.02
rs12639506	3	89431115		Left-hemisphere visual network to pallidum white-matter structural connectivity	G	A	0.251944	-0.044476	0.00919081	1.30377e-06	0.224782	7634.94
rs3857105	4	24376854		Left-hemisphere visual network to pallidum white-matter structural connectivity	A	C	0.588538	0.039945	0.00818615	1.06311e-06	0.283342	10410.4
rs147849785	4	52525235		Left-hemisphere visual network to pallidum white-matter structural connectivity	C	T	0.0283408	-0.113778	0.0243474	2.96654e-06	0.0320306	871.305
rs11748875	5	65659934		Left-hemisphere visual network to pallidum white-matter structural connectivity	A	G	0.335611	0.0399174	0.00850515	2.68813e-06	0.262486	9371.36
rs4712934	6	25412474		Left-hemisphere visual network to pallidum white-matter structural connectivity	T	C	0.107813	0.0614112	0.0132466	3.55222e-06	0.108208	3194.96
rs113315602	6	32606798		Left-hemisphere visual network to pallidum white-matter structural connectivity	C	A	0.0941925	-0.0665872	0.0144855	4.29003e-06	0.0904904	2619.77
rs1112810	7	121172520		Left-hemisphere visual network to pallidum white-matter structural connectivity	C	T	0.391198	-0.0487792	0.0081522	2.18308e-09	0.285706	10532
rs999574	8	24873310		Left-hemisphere visual network to pallidum white-matter structural connectivity	C	T	0.0749588	0.0850239	0.0151465	1.98344e-08	0.0827647	2375.92
rs16871361	8	104381648		Left-hemisphere visual network to pallidum white-matter structural connectivity	C	T	0.053346	0.0827641	0.0178308	3.45645e-06	0.0597211	1672.39
rs10821095	9	93241544		Left-hemisphere visual network to pallidum white-matter structural connectivity	T	C	0.502859	0.0402221	0.00803424	5.54753e-07	0.294158	10973.4
rs6478576	9	122872329		Left-hemisphere visual network to pallidum white-matter structural connectivity	C	T	0.132508	-0.055238	0.0118047	2.87846e-06	0.136257	4153.77
rs10787760	10	117131182		Left-hemisphere visual network to pallidum white-matter structural connectivity	A	G	0.717842	0.0423984	0.00905264	2.81962e-06	0.231696	7940.61
rs7966334	12	21314281		Left-hemisphere visual network to pallidum white-matter structural connectivity	G	C	0.936021	-0.0806431	0.0163976	8.7446e-07	0.070617	2000.7
rs2145600	14	58284184		Left-hemisphere visual network to pallidum white-matter structural connectivity	G	C	0.761301	0.0438215	0.00938296	3.00718e-06	0.21567	7240.33
rs6496741	15	90959819		Left-hemisphere visual network to pallidum white-matter structural connectivity	G	A	0.231979	0.0451894	0.00953873	2.16401e-06	0.208684	6943.94
rs9910284	17	46122825		Left-hemisphere visual network to pallidum white-matter structural connectivity	T	C	0.35923	0.038622	0.00838021	4.05154e-06	0.270371	9757.2
rs4799928	18	37448219		Left-hemisphere visual network to pallidum white-matter structural connectivity	A	G	0.637271	0.0632115	0.0083434	3.55795e-14	0.272762	9875.84
rs72947354	18	64101615		Left-hemisphere visual network to pallidum white-matter structural connectivity	T	C	0.12341	0.0572414	0.0121054	2.2611e-06	0.129572	3919.64
rs150368609	1	69389818		Left-hemisphere visual network to hippocampus white-matter structural connectivity	T	A	0.0239216	-0.123303	0.0268413	4.35271e-06	0.026355	712.737
rs4284300	1	174493911		Left-hemisphere visual network to hippocampus white-matter structural connectivity	A	G	0.926295	-0.0725649	0.0153361	2.2271e-06	0.0807309	2312.41
rs9427710	1	200687263		Left-hemisphere visual network to hippocampus white-matter structural connectivity	G	A	0.0577169	-0.0801799	0.0171688	3.01072e-06	0.0644154	1812.9
rs12693669	2	192759722		Left-hemisphere visual network to hippocampus white-matter structural connectivity	A	C	0.0522348	-0.0820131	0.0178532	4.35351e-06	0.0595714	1667.93
rs632304	2	219664064		Left-hemisphere visual network to hippocampus white-matter structural connectivity	C	T	0.285498	0.0411132	0.00898555	4.75116e-06	0.235169	8096.22
rs16866183	2	224794500		Left-hemisphere visual network to hippocampus white-matter structural connectivity	C	T	0.239123	-0.043027	0.00939665	4.67262e-06	0.215042	7213.48
rs7652320	3	37682102		Left-hemisphere visual network to hippocampus white-matter structural connectivity	G	A	0.0578103	0.0808505	0.0170718	2.18082e-06	0.0651495	1835
rs141000505	4	84833706		Left-hemisphere visual network to hippocampus white-matter structural connectivity	C	G	0.0149924	-0.162426	0.0331211	9.38945e-07	0.0173085	463.778
rs74783758	4	124422378		Left-hemisphere visual network to hippocampus white-matter structural connectivity	T	G	0.144361	0.0532562	0.0113228	2.55794e-06	0.148102	4577.64
rs2612659	4	174512187		Left-hemisphere visual network to hippocampus white-matter structural connectivity	C	A	0.302453	0.0394384	0.008635	4.94106e-06	0.254651	8996.06
rs58823370	5	93586410		Left-hemisphere visual network to hippocampus white-matter structural connectivity	A	T	0.0859442	-0.0736506	0.0144834	3.67265e-07	0.0905167	2620.6
rs67390008	8	11481085		Left-hemisphere visual network to hippocampus white-matter structural connectivity	T	C	0.37993	-0.0384776	0.00825517	3.1463e-06	0.278623	10170
rs11777017	8	113530511		Left-hemisphere visual network to hippocampus white-matter structural connectivity	T	C	0.0255114	0.1308	0.0272981	1.65516e-06	0.0254803	688.465
rs118130905	8	122695906		Left-hemisphere visual network to hippocampus white-matter structural connectivity	C	T	0.0110605	0.190335	0.0410827	3.60454e-06	0.01125	299.594
rs184464297	10	53525996		Left-hemisphere visual network to hippocampus white-matter structural connectivity	A	G	0.0147231	-0.156101	0.0335811	3.34395e-06	0.0168376	450.943
rs56295710	11	66937771		Left-hemisphere visual network to hippocampus white-matter structural connectivity	T	G	0.19931	-0.0485877	0.010054	1.34719e-06	0.187842	6090.02
rs11214607	11	113441417		Left-hemisphere visual network to hippocampus white-matter structural connectivity	G	T	0.155096	-0.0540954	0.0109917	8.58855e-07	0.157159	4909.78
rs7968982	12	64561795		Left-hemisphere visual network to hippocampus white-matter structural connectivity	C	T	0.672676	0.0397162	0.00849338	2.92328e-06	0.263214	9406.64
rs111903897	16	84471859		Left-hemisphere visual network to hippocampus white-matter structural connectivity	G	A	0.0429189	0.0939639	0.0201695	3.18185e-06	0.0466745	1289.16
rs75793204	17	19703713		Left-hemisphere visual network to hippocampus white-matter structural connectivity	G	C	0.0144836	0.160076	0.03464	3.81672e-06	0.0158239	423.359
rs79359283	18	58519069		Left-hemisphere visual network to hippocampus white-matter structural connectivity	T	C	0.0166814	0.145965	0.0310677	2.62349e-06	0.0196721	528.381
rs73032238	19	27632778		Left-hemisphere visual network to hippocampus white-matter structural connectivity	T	C	0.0977009	-0.0628978	0.0133943	2.65503e-06	0.105835	3116.59
rs404868	22	22014399		Left-hemisphere visual network to hippocampus white-matter structural connectivity	A	G	0.104795	0.0644056	0.0129774	6.94432e-07	0.112744	3345.9
rs140460610	2	25740123		Left-hemisphere visual network to amygdala white-matter structural connectivity	T	C	0.0224428	-0.116967	0.0252599	3.64737e-06	0.0297582	807.595
rs56262311	3	140423732		Left-hemisphere visual network to amygdala white-matter structural connectivity	T	A	0.0514413	-0.0833114	0.0168374	7.49791e-07	0.0669761	1890.14
rs6776319	3	169536313		Left-hemisphere visual network to amygdala white-matter structural connectivity	C	G	0.329905	0.0366108	0.00790632	3.64653e-06	0.303753	11487.5
rs17363710	4	32140830		Left-hemisphere visual network to amygdala white-matter structural connectivity	A	G	0.0663606	0.0718817	0.0149904	1.62529e-06	0.0844974	2430.25
rs75378402	4	118867881		Left-hemisphere visual network to amygdala white-matter structural connectivity	T	C	0.0392803	0.0930283	0.0193193	1.46977e-06	0.0508729	1411.33
rs62337703	4	184329290		Left-hemisphere visual network to amygdala white-matter structural connectivity	A	G	0.0152853	0.142756	0.0305453	2.96006e-06	0.0203508	546.988
rs62392796	5	179632430		Left-hemisphere visual network to amygdala white-matter structural connectivity	T	C	0.410242	-0.0355911	0.00761749	2.97859e-06	0.327225	12806.9
rs4714262	6	39571841		Left-hemisphere visual network to amygdala white-matter structural connectivity	C	G	0.42393	0.0396276	0.00756628	1.62866e-07	0.331669	13067.1
rs12661337	6	55683755		Left-hemisphere visual network to amygdala white-matter structural connectivity	C	G	0.219653	0.0439839	0.00901211	1.05799e-06	0.233785	8034.03
rs138158747	9	361197		Left-hemisphere visual network to amygdala white-matter structural connectivity	G	A	0.0112683	0.167145	0.035395	2.33201e-06	0.015156	405.215
rs28778940	9	95536070		Left-hemisphere visual network to amygdala white-matter structural connectivity	A	G	0.334012	-0.0380143	0.00787761	1.39569e-06	0.305971	11608.4
rs2805382	9	110894708		Left-hemisphere visual network to amygdala white-matter structural connectivity	C	T	0.411371	0.0353603	0.00760404	3.31619e-06	0.328383	12874.4
rs72645461	11	117343131		Left-hemisphere visual network to amygdala white-matter structural connectivity	G	A	0.161638	-0.0465499	0.0101012	4.05882e-06	0.18609	6020.25
rs9534449	13	46643924		Left-hemisphere visual network to amygdala white-matter structural connectivity	T	C	0.57917	0.0394155	0.00750772	1.52107e-07	0.336863	13375.7
rs6598920	1	28106200		Left-hemisphere visual network to accumbens white-matter structural connectivity	A	G	0.423463	-0.0363997	0.00778749	2.95209e-06	0.313094	12001.8
rs116236857	1	238746236		Left-hemisphere visual network to accumbens white-matter structural connectivity	A	G	0.0125148	0.198468	0.0357091	2.73017e-08	0.0148906	398.011
rs7602467	2	120377019		Left-hemisphere visual network to accumbens white-matter structural connectivity	C	T	0.593438	-0.0366402	0.00779736	2.61379e-06	0.312302	11957.6
rs80132145	2	175545799		Left-hemisphere visual network to accumbens white-matter structural connectivity	T	A	0.0587166	0.0750945	0.0163596	4.42731e-06	0.0709454	2010.71
rs10190778	2	239430587		Left-hemisphere visual network to accumbens white-matter structural connectivity	G	A	0.484504	0.0398397	0.0076433	1.86436e-07	0.325018	12678.9
rs10510306	3	5433453		Left-hemisphere visual network to accumbens white-matter structural connectivity	C	T	0.465456	0.0393094	0.00768985	3.19007e-07	0.321095	12453.5
rs12648622	4	5211010		Left-hemisphere visual network to accumbens white-matter structural connectivity	T	G	0.344507	0.0381973	0.00811476	2.51229e-06	0.288349	10668.9
rs73006349	4	175749450		Left-hemisphere visual network to accumbens white-matter structural connectivity	A	G	0.0710895	-0.0689569	0.0149451	3.94984e-06	0.0850104	2446.38
rs754784	5	65672525		Left-hemisphere visual network to accumbens white-matter structural connectivity	A	G	0.335564	0.040367	0.00819831	8.48711e-07	0.282502	10367.3
rs3094215	6	31116907		Left-hemisphere visual network to accumbens white-matter structural connectivity	A	G	0.460639	0.0355291	0.00769383	3.87695e-06	0.320763	12434.6
rs28385602	6	39602142		Left-hemisphere visual network to accumbens white-matter structural connectivity	T	C	0.13673	0.0598738	0.0111838	8.62224e-08	0.151807	4712.63
rs35336348	7	46519074		Left-hemisphere visual network to accumbens white-matter structural connectivity	C	T	0.0992655	0.0641674	0.0129105	6.68991e-07	0.113916	3385.13
rs75517618	8	14648310		Left-hemisphere visual network to accumbens white-matter structural connectivity	G	A	0.0309534	0.103144	0.0221088	3.08212e-06	0.0388454	1064.18
rs1186462	9	81071311		Left-hemisphere visual network to accumbens white-matter structural connectivity	T	C	0.165721	-0.0510227	0.010249	6.41446e-07	0.180762	5809.84
rs56262782	9	98268304		Left-hemisphere visual network to accumbens white-matter structural connectivity	T	C	0.249695	0.0406448	0.00884881	4.36405e-06	0.242493	8429.09
rs59798793	11	79379917		Left-hemisphere visual network to accumbens white-matter structural connectivity	A	G	0.0794867	0.0675023	0.0142231	2.07534e-06	0.0938601	2727.43
rs584412	11	88895904		Left-hemisphere visual network to accumbens white-matter structural connectivity	A	G	0.404667	0.0357551	0.00782372	4.87528e-06	0.310201	11841
rs7946599	11	121552931		Left-hemisphere visual network to accumbens white-matter structural connectivity	A	G	0.0161611	-0.143218	0.0305184	2.69457e-06	0.0203867	547.973
rs10860969	12	103218527		Left-hemisphere visual network to accumbens white-matter structural connectivity	C	G	0.483989	0.0357522	0.00769122	3.34441e-06	0.320981	12447
rs9896149	17	77481546		Left-hemisphere visual network to accumbens white-matter structural connectivity	T	C	0.0324868	0.124286	0.0225315	3.46569e-08	0.0374015	1023.08
rs4804754	19	7601383		Left-hemisphere visual network to accumbens white-matter structural connectivity	G	A	0.154215	0.050061	0.010493	1.834e-06	0.172453	5487.13
rs13433197	20	9723906		Left-hemisphere visual network to accumbens white-matter structural connectivity	A	T	0.187996	0.0450328	0.00981819	4.5036e-06	0.196973	6458.68
rs5756819	22	37792188		Left-hemisphere visual network to accumbens white-matter structural connectivity	C	A	0.641172	-0.0371896	0.00796903	3.05985e-06	0.298991	11230.6
rs34394051	1	6793031		Left-hemisphere somatomotor network to left-hemisphere somatomotor network white-matter structural connectivity	G	A	0.159184	0.047762	0.0102942	3.48907e-06	0.179178	5747.81
rs228725	1	7869759		Left-hemisphere somatomotor network to left-hemisphere somatomotor network white-matter structural connectivity	C	T	0.60285	0.0375293	0.0076919	1.06586e-06	0.320924	12443.8
rs78565852	2	181845429		Left-hemisphere somatomotor network to left-hemisphere somatomotor network white-matter structural connectivity	G	A	0.0403106	0.0915931	0.0190669	1.55693e-06	0.0522287	1451.02
rs17279437	3	45772602		Left-hemisphere somatomotor network to left-hemisphere somatomotor network white-matter structural connectivity	A	G	0.10766	0.063285	0.0121409	1.86269e-07	0.128815	3893.36
rs12646137	4	38608029		Left-hemisphere somatomotor network to left-hemisphere somatomotor network white-matter structural connectivity	A	G	0.480434	-0.0345775	0.00750403	4.06837e-06	0.337195	13395.6
rs45609335	4	122265396		Left-hemisphere somatomotor network to left-hemisphere somatomotor network white-matter structural connectivity	C	G	0.0439263	0.0866376	0.0184165	2.54695e-06	0.0559829	1561.5
rs186191285	6	110434519		Left-hemisphere somatomotor network to left-hemisphere somatomotor network white-matter structural connectivity	G	A	0.0214558	0.124405	0.0262276	2.10257e-06	0.0276028	747.44
rs6974672	7	8121592		Left-hemisphere somatomotor network to left-hemisphere somatomotor network white-matter structural connectivity	G	C	0.26352	0.0409817	0.00858066	1.78768e-06	0.257886	9150.09
rs143345608	7	123112761		Left-hemisphere somatomotor network to left-hemisphere somatomotor network white-matter structural connectivity	A	G	0.0275505	0.111863	0.0235193	1.97274e-06	0.0343258	935.961
rs4128399	7	151801593		Left-hemisphere somatomotor network to left-hemisphere somatomotor network white-matter structural connectivity	C	T	0.16752	0.0507521	0.0101991	6.48649e-07	0.182535	5879.55
rs6601355	8	9717273		Left-hemisphere somatomotor network to left-hemisphere somatomotor network white-matter structural connectivity	C	G	0.816443	0.0451742	0.00969518	3.17059e-06	0.202003	6665.37
rs35454071	8	81786606		Left-hemisphere somatomotor network to left-hemisphere somatomotor network white-matter structural connectivity	A	G	0.197165	-0.0444238	0.00950274	2.94185e-06	0.210267	7010.67
rs60091446	8	95783501		Left-hemisphere somatomotor network to left-hemisphere somatomotor network white-matter structural connectivity	C	T	0.0792141	-0.0638747	0.0138496	3.98749e-06	0.0989909	2892.9
rs33999477	9	112000593		Left-hemisphere somatomotor network to left-hemisphere somatomotor network white-matter structural connectivity	A	G	0.130819	-0.050867	0.0111304	4.87461e-06	0.153267	4766.16
rs7026688	9	123213118		Left-hemisphere somatomotor network to left-hemisphere somatomotor network white-matter structural connectivity	A	G	0.133701	-0.0512372	0.0109787	3.05717e-06	0.157532	4923.59
rs72929321	11	34552477		Left-hemisphere somatomotor network to left-hemisphere somatomotor network white-matter structural connectivity	T	C	0.164793	-0.0461031	0.0100828	4.82037e-06	0.18677	6047.3
rs56297203	12	49244072		Left-hemisphere somatomotor network to left-hemisphere somatomotor network white-matter structural connectivity	T	C	0.0599396	0.0736487	0.0159197	3.72332e-06	0.0749204	2132.5
rs9521724	13	110369796		Left-hemisphere somatomotor network to left-hemisphere somatomotor network white-matter structural connectivity	C	T	0.632096	0.0381504	0.00775301	8.62283e-07	0.315885	12158.1
rs117573090	15	91852612		Left-hemisphere somatomotor network to left-hemisphere somatomotor network white-matter structural connectivity	G	A	0.0660043	-0.0749842	0.0154654	1.24386e-06	0.0793866	2270.58
rs116999969	16	57338430		Left-hemisphere somatomotor network to left-hemisphere somatomotor network white-matter structural connectivity	T	C	0.0558564	-0.0888244	0.0176325	4.71542e-07	0.061072	1712.68
rs35653190	17	48000601		Left-hemisphere somatomotor network to left-hemisphere somatomotor network white-matter structural connectivity	T	C	0.229901	0.0433954	0.0089758	1.33337e-06	0.23568	8119.24
rs4386182	17	56738677		Left-hemisphere somatomotor network to left-hemisphere somatomotor network white-matter structural connectivity	C	T	0.456884	-0.0383425	0.00761452	4.76738e-07	0.32748	12821.7
rs12326880	18	63048636		Left-hemisphere somatomotor network to left-hemisphere somatomotor network white-matter structural connectivity	A	G	0.25559	0.0449968	0.00872676	2.52029e-07	0.249324	8745.37
rs12479469	20	62547989		Left-hemisphere somatomotor network to left-hemisphere somatomotor network white-matter structural connectivity	A	G	0.343486	-0.0494053	0.00804954	8.3751e-10	0.29304	10914.4
rs62223031	21	40713935		Left-hemisphere somatomotor network to left-hemisphere somatomotor network white-matter structural connectivity	C	G	0.0199035	-0.126245	0.0271361	3.28277e-06	0.0257855	696.927
rs12023549	1	6790865		Left-hemisphere somatomotor network to left-hemisphere dorsal attention network white-matter structural connectivity	G	A	0.176245	0.0455215	0.00990897	4.34891e-06	0.19338	6312.64
rs4951159	1	205042978		Left-hemisphere somatomotor network to left-hemisphere dorsal attention network white-matter structural connectivity	C	G	0.9113	-0.0655306	0.0134191	1.04282e-06	0.105444	3103.72
rs141069580	2	33772110		Left-hemisphere somatomotor network to left-hemisphere dorsal attention network white-matter structural connectivity	T	C	0.0268184	-0.115327	0.0245599	2.65644e-06	0.0314787	855.805
rs6740564	2	117730787		Left-hemisphere somatomotor network to left-hemisphere dorsal attention network white-matter structural connectivity	A	G	0.24707	0.0413594	0.00872667	2.14324e-06	0.249329	8745.61
rs7596922	2	204936348		Left-hemisphere somatomotor network to left-hemisphere dorsal attention network white-matter structural connectivity	G	A	0.234613	-0.0422121	0.00889981	2.10538e-06	0.239722	8302.39
rs307612	3	12021399		Left-hemisphere somatomotor network to left-hemisphere dorsal attention network white-matter structural connectivity	G	A	0.75131	-0.0431789	0.00868307	6.60024e-07	0.251839	8863.3
rs146783234	3	45527362		Left-hemisphere somatomotor network to left-hemisphere dorsal attention network white-matter structural connectivity	T	C	0.0817249	0.0739956	0.0139951	1.24165e-07	0.0969433	2826.64
rs56043844	6	105650119		Left-hemisphere somatomotor network to left-hemisphere dorsal attention network white-matter structural connectivity	C	G	0.297262	-0.0379183	0.00825168	4.32285e-06	0.278859	10182
rs6974672	7	8121592		Left-hemisphere somatomotor network to left-hemisphere dorsal attention network white-matter structural connectivity	G	C	0.26352	0.040858	0.00858225	1.92872e-06	0.257791	9145.52
rs7827278	8	9613792		Left-hemisphere somatomotor network to left-hemisphere dorsal attention network white-matter structural connectivity	T	G	0.172426	-0.0509118	0.00994368	3.05506e-07	0.192033	6258.19
rs13284739	9	73093570		Left-hemisphere somatomotor network to left-hemisphere dorsal attention network white-matter structural connectivity	A	T	0.027537	-0.1351	0.025258	8.85381e-08	0.0297627	807.721
rs79241185	9	122552714		Left-hemisphere somatomotor network to left-hemisphere dorsal attention network white-matter structural connectivity	A	T	0.0158146	-0.147011	0.0303033	1.22634e-06	0.0206771	555.944
rs75631549	10	124274424		Left-hemisphere somatomotor network to left-hemisphere dorsal attention network white-matter structural connectivity	G	C	0.0157139	0.151668	0.0321716	2.42499e-06	0.0183453	492.077
rs79640916	12	21193001		Left-hemisphere somatomotor network to left-hemisphere dorsal attention network white-matter structural connectivity	T	A	0.0637142	0.0780187	0.0155523	5.26126e-07	0.0785019	2243.12
rs7299943	12	123108938		Left-hemisphere somatomotor network to left-hemisphere dorsal attention network white-matter structural connectivity	A	T	0.199137	-0.0485048	0.00939161	2.40824e-07	0.215273	7223.34
rs112871442	16	25134834		Left-hemisphere somatomotor network to left-hemisphere dorsal attention network white-matter structural connectivity	G	C	0.0269779	0.120019	0.0246176	1.0863e-06	0.0313313	851.668
rs1765017	20	4179128		Left-hemisphere somatomotor network to left-hemisphere dorsal attention network white-matter structural connectivity	G	T	0.491702	-0.0393948	0.00752515	1.64911e-07	0.335304	13282.6
rs179116	20	57941113		Left-hemisphere somatomotor network to left-hemisphere dorsal attention network white-matter structural connectivity	G	A	0.547246	0.0352575	0.00757412	3.23989e-06	0.330983	13026.7
rs12479469	20	62547989		Left-hemisphere somatomotor network to left-hemisphere dorsal attention network white-matter structural connectivity	A	G	0.343486	-0.0374426	0.00805312	3.3282e-06	0.29278	10900.7
rs62254082	3	69368434		Left-hemisphere somatomotor network to left-hemisphere salience/ventral attention network white-matter structural connectivity	C	T	0.372848	0.03442	0.00740211	3.31887e-06	0.346544	13964
rs146274874	3	149509070		Left-hemisphere somatomotor network to left-hemisphere salience/ventral attention network white-matter structural connectivity	G	A	0.0155447	0.139936	0.0302792	3.80952e-06	0.02071	556.848
rs138266973	4	34283728		Left-hemisphere somatomotor network to left-hemisphere salience/ventral attention network white-matter structural connectivity	A	G	0.0438535	-0.0830468	0.0179528	3.73087e-06	0.0589122	1648.32
rs1089868	7	91722780		Left-hemisphere somatomotor network to left-hemisphere salience/ventral attention network white-matter structural connectivity	T	G	0.625177	-0.0346226	0.00737837	2.69954e-06	0.348778	14102.2
rs3779381	7	121326736		Left-hemisphere somatomotor network to left-hemisphere salience/ventral attention network white-matter structural connectivity	G	A	0.263286	0.0421631	0.00809924	1.93152e-07	0.289455	10726.5
rs4128399	7	151801593		Left-hemisphere somatomotor network to left-hemisphere salience/ventral attention network white-matter structural connectivity	C	T	0.16752	0.0458173	0.00966041	2.10795e-06	0.20346	6725.71
rs59872751	8	81778131		Left-hemisphere somatomotor network to left-hemisphere salience/ventral attention network white-matter structural connectivity	A	C	0.217498	0.0423393	0.00860753	8.70462e-07	0.256279	9073.39
rs117157063	10	49094223		Left-hemisphere somatomotor network to left-hemisphere salience/ventral attention network white-matter structural connectivity	A	G	0.0107717	-0.167361	0.035124	1.88991e-06	0.0153908	411.59
rs12421048	11	13149560		Left-hemisphere somatomotor network to left-hemisphere salience/ventral attention network white-matter structural connectivity	T	G	0.162387	-0.0514028	0.00979293	1.52957e-07	0.197991	6500.28
rs10734390	11	27310667		Left-hemisphere somatomotor network to left-hemisphere salience/ventral attention network white-matter structural connectivity	A	T	0.616162	-0.0365506	0.00730921	5.71465e-07	0.355409	14518.2
rs16931015	12	26575936		Left-hemisphere somatomotor network to left-hemisphere salience/ventral attention network white-matter structural connectivity	A	C	0.326627	-0.0373055	0.00763002	1.01191e-06	0.326151	12744.5
rs142207205	12	49154005		Left-hemisphere somatomotor network to left-hemisphere salience/ventral attention network white-matter structural connectivity	A	T	0.0401311	0.0964777	0.0182713	1.28985e-07	0.0568762	1587.92
rs143613430	12	58782390		Left-hemisphere somatomotor network to left-hemisphere salience/ventral attention network white-matter structural connectivity	G	C	0.0201882	-0.127255	0.025532	6.22429e-07	0.0291273	789.96
rs11057219	12	123265526		Left-hemisphere somatomotor network to left-hemisphere salience/ventral attention network white-matter structural connectivity	C	T	0.69768	0.043451	0.00779227	2.45884e-08	0.31271	11980.3
rs2874469	13	22415916		Left-hemisphere somatomotor network to left-hemisphere salience/ventral attention network white-matter structural connectivity	C	T	0.338017	-0.0399045	0.0074835	9.69594e-08	0.339047	13506.9
rs11638016	15	39329572		Left-hemisphere somatomotor network to left-hemisphere salience/ventral attention network white-matter structural connectivity	C	T	0.0866522	0.0595909	0.012682	2.61601e-06	0.118058	3524.69
rs16825255	1	38589560		Left-hemisphere somatomotor network to left-hemisphere limbic network white-matter structural connectivity	A	G	0.0495343	-0.0984327	0.01899	2.17866e-07	0.0526526	1463.45
rs7575465	2	27068793		Left-hemisphere somatomotor network to left-hemisphere limbic network white-matter structural connectivity	A	G	0.555202	-0.0482425	0.0081072	2.67202e-09	0.288887	10696.9
rs55957600	2	97719348		Left-hemisphere somatomotor network to left-hemisphere limbic network white-matter structural connectivity	T	G	0.0956772	0.0666029	0.0138526	1.52479e-06	0.098948	2891.51
rs144084686	2	225828282		Left-hemisphere somatomotor network to left-hemisphere limbic network white-matter structural connectivity	C	G	0.0305522	0.112037	0.0242297	3.76522e-06	0.0323425	880.074
rs2271809	2	237540464		Left-hemisphere somatomotor network to left-hemisphere limbic network white-matter structural connectivity	G	A	0.297343	-0.0410772	0.00891541	4.07652e-06	0.238884	8264.25
rs10428208	3	30126067		Left-hemisphere somatomotor network to left-hemisphere limbic network white-matter structural connectivity	G	T	0.76831	0.0460796	0.00961844	1.66154e-06	0.205239	6799.72
rs11571864	3	42260217		Left-hemisphere somatomotor network to left-hemisphere limbic network white-matter structural connectivity	A	G	0.450607	-0.0374314	0.00814245	4.28479e-06	0.286391	10567.4
rs2346843	3	89541676		Left-hemisphere somatomotor network to left-hemisphere limbic network white-matter structural connectivity	T	C	0.396036	0.0448127	0.00830619	6.84857e-08	0.275211	9998.2
rs78803227	3	164449563		Left-hemisphere somatomotor network to left-hemisphere limbic network white-matter structural connectivity	G	C	0.0719277	0.0735852	0.0158464	3.42287e-06	0.0756151	2153.89
rs111913416	4	7706148		Left-hemisphere somatomotor network to left-hemisphere limbic network white-matter structural connectivity	T	A	0.523961	0.0376977	0.00817136	3.9615e-06	0.284368	10463.1
rs146202852	4	59420909		Left-hemisphere somatomotor network to left-hemisphere limbic network white-matter structural connectivity	T	C	0.0153606	0.166252	0.0328941	4.32255e-07	0.0175482	470.316
rs16888740	5	58860735		Left-hemisphere somatomotor network to left-hemisphere limbic network white-matter structural connectivity	G	C	0.138404	-0.0564205	0.0116914	1.39428e-06	0.138911	4247.72
rs4470745	5	83493828		Left-hemisphere somatomotor network to left-hemisphere limbic network white-matter structural connectivity	G	A	0.414025	0.0399035	0.00833852	1.70612e-06	0.273081	9891.75
rs34975820	6	115047933		Left-hemisphere somatomotor network to left-hemisphere limbic network white-matter structural connectivity	T	C	0.0194589	0.146451	0.0319536	4.57847e-06	0.0185965	498.942
rs13228856	7	15969963		Left-hemisphere somatomotor network to left-hemisphere limbic network white-matter structural connectivity	C	T	0.710638	0.040591	0.00883752	4.36858e-06	0.243113	8457.57
rs3202419	8	81758915		Left-hemisphere somatomotor network to left-hemisphere limbic network white-matter structural connectivity	T	C	0.318376	-0.0483285	0.0087554	3.39281e-08	0.247695	8669.44
rs144557817	10	110826740		Left-hemisphere somatomotor network to left-hemisphere limbic network white-matter structural connectivity	A	G	0.0281616	-0.126387	0.0259004	1.06233e-06	0.0283046	766.997
rs3106558	13	60820318		Left-hemisphere somatomotor network to left-hemisphere limbic network white-matter structural connectivity	A	G	0.757848	0.0434932	0.00948242	4.50277e-06	0.21117	7048.8
rs1947078	13	93461595		Left-hemisphere somatomotor network to left-hemisphere limbic network white-matter structural connectivity	C	T	0.717553	0.0414189	0.00894288	3.63045e-06	0.237419	8197.78
rs538939749	16	31334562		Left-hemisphere somatomotor network to left-hemisphere limbic network white-matter structural connectivity	T	C	0.0871867	-0.069267	0.0148551	3.11882e-06	0.0860436	2478.91
rs116853393	18	75846645		Left-hemisphere somatomotor network to left-hemisphere limbic network white-matter structural connectivity	G	A	0.0207351	0.142075	0.030253	2.65009e-06	0.0207459	557.834
rs76246107	19	49618017		Left-hemisphere somatomotor network to left-hemisphere limbic network white-matter structural connectivity	A	G	0.0809829	0.0707313	0.0151845	3.1911e-06	0.082351	2362.98
rs2018393	22	40407182		Left-hemisphere somatomotor network to left-hemisphere limbic network white-matter structural connectivity	T	G	0.50317	0.0400519	0.00814802	8.85381e-07	0.286	10547.1
rs4951159	1	205042978		Left-hemisphere somatomotor network to left-hemisphere control network white-matter structural connectivity	C	G	0.9113	-0.0614693	0.013459	4.94402e-06	0.10482	3083.2
rs671131	1	207885033		Left-hemisphere somatomotor network to left-hemisphere control network white-matter structural connectivity	A	C	0.211104	-0.0509067	0.00930689	4.50588e-08	0.21921	7392.54
rs6696887	1	228771685		Left-hemisphere somatomotor network to left-hemisphere control network white-matter structural connectivity	T	C	0.209142	-0.0449422	0.00931763	1.41169e-06	0.218705	7370.74
rs11124597	2	37673595		Left-hemisphere somatomotor network to left-hemisphere control network white-matter structural connectivity	G	C	0.778431	-0.0428335	0.00912227	2.65968e-06	0.228173	7784.15
rs182240059	2	38728277		Left-hemisphere somatomotor network to left-hemisphere control network white-matter structural connectivity	G	C	0.0118374	0.166223	0.0362323	4.48126e-06	0.0144636	386.432
rs114698684	2	218906817		Left-hemisphere somatomotor network to left-hemisphere control network white-matter structural connectivity	A	G	0.0361713	-0.0962573	0.0201675	1.81598e-06	0.0466837	1289.42
rs17279437	3	45772602		Left-hemisphere somatomotor network to left-hemisphere control network white-matter structural connectivity	A	G	0.10766	0.0584038	0.0121969	1.68101e-06	0.127635	3852.48
rs114787269	4	72845722		Left-hemisphere somatomotor network to left-hemisphere control network white-matter structural connectivity	T	C	0.0148487	0.149179	0.0325313	4.5246e-06	0.0179418	481.057
rs17149370	5	122570240		Left-hemisphere somatomotor network to left-hemisphere control network white-matter structural connectivity	A	G	0.187493	0.0460825	0.00968389	1.94863e-06	0.202474	6684.87
rs6918222	6	57035880		Left-hemisphere somatomotor network to left-hemisphere control network white-matter structural connectivity	A	G	0.152329	0.0522567	0.0105192	6.77439e-07	0.171595	5454.17
rs554836805	6	125289519		Left-hemisphere somatomotor network to left-hemisphere control network white-matter structural connectivity	C	A	0.028591	0.123429	0.0243016	3.79306e-07	0.0321514	874.701
rs3779381	7	121326736		Left-hemisphere somatomotor network to left-hemisphere control network white-matter structural connectivity	G	A	0.263286	0.0553224	0.00859956	1.24971e-10	0.256754	9096.03
rs1786342	8	100664135		Left-hemisphere somatomotor network to left-hemisphere control network white-matter structural connectivity	C	T	0.397714	0.0357781	0.00773162	3.70101e-06	0.317635	12256.9
rs59918340	8	141222157		Left-hemisphere somatomotor network to left-hemisphere control network white-matter structural connectivity	G	A	0.480791	0.0363601	0.00751967	1.32929e-06	0.335793	13311.8
rs79640667	12	48964609		Left-hemisphere somatomotor network to left-hemisphere control network white-matter structural connectivity	C	T	0.0699692	0.0682092	0.0148563	4.40575e-06	0.0860297	2478.47
rs7296418	12	122973072		Left-hemisphere somatomotor network to left-hemisphere control network white-matter structural connectivity	T	C	0.712813	0.045896	0.00835874	4.00157e-08	0.271762	9826.11
rs9525163	13	96237011		Left-hemisphere somatomotor network to left-hemisphere control network white-matter structural connectivity	G	A	0.308384	0.037908	0.00819718	3.75457e-06	0.28258	10371.3
rs78048677	14	98876268		Left-hemisphere somatomotor network to left-hemisphere control network white-matter structural connectivity	A	T	0.0170508	-0.138863	0.0290586	1.76405e-06	0.0224864	605.71
rs201399041	16	30295248		Left-hemisphere somatomotor network to left-hemisphere control network white-matter structural connectivity	C	T	0.478283	0.0360633	0.00767197	2.59328e-06	0.322594	12539.3
rs568201365	17	29895441		Left-hemisphere somatomotor network to left-hemisphere control network white-matter structural connectivity	A	T	0.460093	0.0355787	0.00769022	3.7192e-06	0.321064	12451.8
rs1788564	18	74188496		Left-hemisphere somatomotor network to left-hemisphere control network white-matter structural connectivity	T	C	0.414482	0.0377533	0.00764509	7.88315e-07	0.324866	12670.2
rs6045221	20	18159746		Left-hemisphere somatomotor network to left-hemisphere control network white-matter structural connectivity	T	A	0.759526	0.0446783	0.00887788	4.84027e-07	0.240908	8356.49
rs12479469	20	62547989		Left-hemisphere somatomotor network to left-hemisphere control network white-matter structural connectivity	A	G	0.343486	-0.0425759	0.00808113	1.37502e-07	0.290754	10794.3
rs6667233	1	66447116		Left-hemisphere somatomotor network to left-hemisphere default mode network white-matter structural connectivity	G	A	0.142165	-0.0480693	0.0102675	2.84544e-06	0.180111	5784.32
rs184763186	1	159414801		Left-hemisphere somatomotor network to left-hemisphere default mode network white-matter structural connectivity	G	T	0.0154071	0.138093	0.0299796	4.10015e-06	0.021126	568.275
rs926631	1	207853632		Left-hemisphere somatomotor network to left-hemisphere default mode network white-matter structural connectivity	C	T	0.569799	0.0447059	0.00725903	7.33618e-10	0.36034	14833.1
rs1452628	1	214966544		Left-hemisphere somatomotor network to left-hemisphere default mode network white-matter structural connectivity	T	A	0.379338	0.0429523	0.00740492	6.61135e-09	0.346281	13947.8
rs62162480	2	112004275		Left-hemisphere somatomotor network to left-hemisphere default mode network white-matter structural connectivity	T	C	0.298631	0.038228	0.00788527	1.24695e-06	0.305377	11575.9
rs10062815	5	77558461		Left-hemisphere somatomotor network to left-hemisphere default mode network white-matter structural connectivity	T	G	0.0441681	0.0881266	0.0175448	5.08874e-07	0.061684	1730.98
rs254871	5	171640463		Left-hemisphere somatomotor network to left-hemisphere default mode network white-matter structural connectivity	C	A	0.588672	0.033755	0.00727316	3.46681e-06	0.358941	14743.2
rs270685	6	104339830		Left-hemisphere somatomotor network to left-hemisphere default mode network white-matter structural connectivity	G	A	0.693543	0.0360814	0.00778705	3.59517e-06	0.313129	12003.7
rs4128399	7	151801593		Left-hemisphere somatomotor network to left-hemisphere default mode network white-matter structural connectivity	C	T	0.16752	0.0488773	0.00972989	5.07621e-07	0.200564	6605.99
rs327214	8	26611114		Left-hemisphere somatomotor network to left-hemisphere default mode network white-matter structural connectivity	A	G	0.204591	-0.0427902	0.008914	1.58402e-06	0.23896	8267.69
rs73230029	12	122987925		Left-hemisphere somatomotor network to left-hemisphere default mode network white-matter structural connectivity	A	G	0.025918	0.10338	0.022527	4.45051e-06	0.0374165	1023.51
rs7253809	19	3413208		Left-hemisphere somatomotor network to left-hemisphere default mode network white-matter structural connectivity	C	T	0.844451	0.0475402	0.00995042	1.77301e-06	0.191773	6247.71
rs76764052	20	15022026		Left-hemisphere somatomotor network to left-hemisphere default mode network white-matter structural connectivity	A	T	0.0708126	-0.0659397	0.0144404	4.96341e-06	0.0910566	2637.8
rs16825544	2	228986997		Left-hemisphere somatomotor network to right-hemisphere visual network white-matter structural connectivity	C	T	0.0578784	-0.0839456	0.0170648	8.689e-07	0.065203	1836.61
rs11710285	3	15226905		Left-hemisphere somatomotor network to right-hemisphere visual network white-matter structural connectivity	G	A	0.0945582	0.0617264	0.0135059	4.86968e-06	0.104093	3059.34
rs71319837	3	74207655		Left-hemisphere somatomotor network to right-hemisphere visual network white-matter structural connectivity	T	C	0.0187623	0.13622	0.0294584	3.76158e-06	0.0218802	589.015
rs67316928	3	89433084		Left-hemisphere somatomotor network to right-hemisphere visual network white-matter structural connectivity	C	T	0.390672	-0.0456168	0.00812633	1.98326e-08	0.287528	10626.3
rs578015	3	172442232		Left-hemisphere somatomotor network to right-hemisphere visual network white-matter structural connectivity	A	G	0.747851	-0.0432245	0.00911848	2.13383e-06	0.228362	7792.54
rs12520487	5	79572586		Left-hemisphere somatomotor network to right-hemisphere visual network white-matter structural connectivity	T	C	0.206657	0.0474027	0.00976512	1.20818e-06	0.19912	6546.58
rs72812401	5	158962434		Left-hemisphere somatomotor network to right-hemisphere visual network white-matter structural connectivity	A	G	0.0573864	0.081315	0.0172071	2.29372e-06	0.064129	1804.29
rs140742528	6	121373905		Left-hemisphere somatomotor network to right-hemisphere visual network white-matter structural connectivity	T	C	0.0420316	0.0938795	0.0203331	3.89171e-06	0.0459264	1267.5
rs11784101	8	989606		Left-hemisphere somatomotor network to right-hemisphere visual network white-matter structural connectivity	C	T	0.316993	-0.039584	0.00858681	4.0294e-06	0.257517	9132.44
rs1344299	11	28661687		Left-hemisphere somatomotor network to right-hemisphere visual network white-matter structural connectivity	A	C	0.235822	-0.0464581	0.00951107	1.03624e-06	0.209899	6995.13
rs41542313	11	62765326		Left-hemisphere somatomotor network to right-hemisphere visual network white-matter structural connectivity	T	C	0.0379372	0.10006	0.020826	1.55085e-06	0.0437782	1205.5
rs142028633	12	125960578		Left-hemisphere somatomotor network to right-hemisphere visual network white-matter structural connectivity	T	C	0.0554598	-0.0884134	0.0176538	5.49452e-07	0.0609247	1708.28
rs145134270	13	21414485		Left-hemisphere somatomotor network to right-hemisphere visual network white-matter structural connectivity	T	C	0.241792	0.0435832	0.00919271	2.12598e-06	0.224689	7630.87
rs2909028	16	148094		Left-hemisphere somatomotor network to right-hemisphere visual network white-matter structural connectivity	T	C	0.288558	-0.0408464	0.00877575	3.24833e-06	0.246548	8616.14
rs140967747	16	71967515		Left-hemisphere somatomotor network to right-hemisphere visual network white-matter structural connectivity	C	A	0.0333865	-0.101758	0.0222029	4.58089e-06	0.0385168	1054.81
rs74569402	18	45864067		Left-hemisphere somatomotor network to right-hemisphere visual network white-matter structural connectivity	C	T	0.0530893	-0.0844432	0.0176019	1.60739e-06	0.0612845	1719.03
rs11089011	21	45529188		Left-hemisphere somatomotor network to right-hemisphere visual network white-matter structural connectivity	G	A	0.472077	-0.04052	0.00795684	3.53419e-07	0.299908	11279.8
rs11249057	1	24255003		Left-hemisphere somatomotor network to right-hemisphere somatomotor network white-matter structural connectivity	A	G	0.354728	-0.0346179	0.00737831	2.70751e-06	0.348783	14102.6
rs12143030	1	47579221		Left-hemisphere somatomotor network to right-hemisphere somatomotor network white-matter structural connectivity	T	C	0.0877128	0.0605101	0.0125425	1.40414e-06	0.120698	3614.36
rs61821540	1	179400986		Left-hemisphere somatomotor network to right-hemisphere somatomotor network white-matter structural connectivity	A	C	0.0910746	-0.0624951	0.0122558	3.41059e-07	0.126411	3810.19
rs2796245	1	207857507		Left-hemisphere somatomotor network to right-hemisphere somatomotor network white-matter structural connectivity	A	G	0.860577	0.0571576	0.0101845	1.99738e-08	0.183059	5900.2
rs7544420	1	208338880		Left-hemisphere somatomotor network to right-hemisphere somatomotor network white-matter structural connectivity	T	G	0.0727213	0.0636724	0.0135612	2.66348e-06	0.103246	3031.57
rs114800737	1	228438471		Left-hemisphere somatomotor network to right-hemisphere somatomotor network white-matter structural connectivity	T	C	0.0151433	-0.141588	0.0299041	2.19326e-06	0.0212328	571.21
rs62104445	2	7137535		Left-hemisphere somatomotor network to right-hemisphere somatomotor network white-matter structural connectivity	A	G	0.290949	-0.0356363	0.00776251	4.41499e-06	0.315112	12114.7
rs62140562	2	24798168		Left-hemisphere somatomotor network to right-hemisphere somatomotor network white-matter structural connectivity	C	G	0.295089	0.0362227	0.00773158	2.79917e-06	0.317639	12257.1
rs493162	2	31639142		Left-hemisphere somatomotor network to right-hemisphere somatomotor network white-matter structural connectivity	T	G	0.437553	0.0354444	0.00713133	6.68713e-07	0.373361	15688.4
rs7561572	2	36914193		Left-hemisphere somatomotor network to right-hemisphere somatomotor network white-matter structural connectivity	G	A	0.467149	0.0368939	0.00708701	1.93112e-07	0.378045	16004.9
rs4953377	2	46445246		Left-hemisphere somatomotor network to right-hemisphere somatomotor network white-matter structural connectivity	A	T	0.447421	0.0348083	0.00715843	1.15875e-06	0.370539	15500
rs7571992	2	67176623		Left-hemisphere somatomotor network to right-hemisphere somatomotor network white-matter structural connectivity	A	G	0.595795	0.0361434	0.00723637	5.89291e-07	0.3626	14979
rs115648382	2	96929666		Left-hemisphere somatomotor network to right-hemisphere somatomotor network white-matter structural connectivity	T	C	0.0874675	-0.0628816	0.0131434	1.71625e-06	0.109914	3251.54
rs4525638	2	191659597		Left-hemisphere somatomotor network to right-hemisphere somatomotor network white-matter structural connectivity	C	T	0.0618185	-0.0721598	0.0147094	9.30979e-07	0.0877566	2533.01
rs359040	3	8396891		Left-hemisphere somatomotor network to right-hemisphere somatomotor network white-matter structural connectivity	G	A	0.947256	-0.0725406	0.0158267	4.57436e-06	0.0758034	2159.69
rs78313452	3	20360763		Left-hemisphere somatomotor network to right-hemisphere somatomotor network white-matter structural connectivity	C	G	0.0256712	-0.112567	0.0222881	4.40575e-07	0.0382229	1046.45
rs73150583	3	88596406		Left-hemisphere somatomotor network to right-hemisphere somatomotor network white-matter structural connectivity	A	T	0.166797	-0.0434447	0.00943751	4.15643e-06	0.213184	7134.26
rs17382119	3	156891313		Left-hemisphere somatomotor network to right-hemisphere somatomotor network white-matter structural connectivity	T	G	0.077597	0.0697253	0.0134509	2.1755e-07	0.104946	3087.35
rs61067594	3	190933044		Left-hemisphere somatomotor network to right-hemisphere somatomotor network white-matter structural connectivity	A	G	0.389264	0.042907	0.00726552	3.51431e-09	0.359697	14791.7
rs1391762	4	53888990		Left-hemisphere somatomotor network to right-hemisphere somatomotor network white-matter structural connectivity	G	A	0.824028	-0.0593985	0.00928218	1.56196e-10	0.220379	7443.09
rs4425462	5	66719884		Left-hemisphere somatomotor network to right-hemisphere somatomotor network white-matter structural connectivity	C	G	0.261304	0.0375289	0.00802663	2.9317e-06	0.294716	11002.9
rs2973826	5	91685715		Left-hemisphere somatomotor network to right-hemisphere somatomotor network white-matter structural connectivity	G	T	0.516131	-0.0326592	0.00705431	3.66244e-06	0.381558	16245.3
rs1025275	5	117474054		Left-hemisphere somatomotor network to right-hemisphere somatomotor network white-matter structural connectivity	G	T	0.476762	-0.0326215	0.00708259	4.10733e-06	0.378517	16037
rs144542786	6	34600489		Left-hemisphere somatomotor network to right-hemisphere somatomotor network white-matter structural connectivity	G	T	0.0113026	-0.156725	0.0341588	4.47219e-06	0.0162729	435.569
rs10214472	6	40837945		Left-hemisphere somatomotor network to right-hemisphere somatomotor network white-matter structural connectivity	C	T	0.0163874	-0.139261	0.02842	9.57922e-07	0.0235083	633.899
rs9462875	6	43200379		Left-hemisphere somatomotor network to right-hemisphere somatomotor network white-matter structural connectivity	G	A	0.171677	0.0437864	0.00936997	2.9675e-06	0.216268	7265.97
rs59668897	6	106647490		Left-hemisphere somatomotor network to right-hemisphere somatomotor network white-matter structural connectivity	T	C	0.013569	0.158215	0.0307414	2.6521e-07	0.020092	539.889
rs117116459	6	128640696		Left-hemisphere somatomotor network to right-hemisphere somatomotor network white-matter structural connectivity	C	T	0.012855	-0.153425	0.0320838	1.7356e-06	0.0184458	494.824
rs798497	7	2756323		Left-hemisphere somatomotor network to right-hemisphere somatomotor network white-matter structural connectivity	G	A	0.306308	-0.035859	0.00764531	2.72772e-06	0.324847	12669.1
rs10095788	8	10444703		Left-hemisphere somatomotor network to right-hemisphere somatomotor network white-matter structural connectivity	G	T	0.237834	0.0413313	0.00828737	6.12421e-07	0.276462	10061
rs753779	8	141218710		Left-hemisphere somatomotor network to right-hemisphere somatomotor network white-matter structural connectivity	C	T	0.598456	0.0374562	0.00717812	1.80755e-07	0.368509	15365.6
rs6993938	8	143937036		Left-hemisphere somatomotor network to right-hemisphere somatomotor network white-matter structural connectivity	G	A	0.403619	0.0431618	0.00714223	1.51105e-09	0.372222	15612.2
rs140083876	9	74542316		Left-hemisphere somatomotor network to right-hemisphere somatomotor network white-matter structural connectivity	G	A	0.0148977	-0.134418	0.0289313	3.38267e-06	0.0226847	611.176
rs2807302	9	79582820		Left-hemisphere somatomotor network to right-hemisphere somatomotor network white-matter structural connectivity	A	G	0.19442	0.0436581	0.00893099	1.01667e-06	0.238051	8226.44
rs2050905	10	21738715		Left-hemisphere somatomotor network to right-hemisphere somatomotor network white-matter structural connectivity	A	G	0.616876	-0.0348765	0.00727622	1.64123e-06	0.358639	14723.9
rs11593521	10	24792926		Left-hemisphere somatomotor network to right-hemisphere somatomotor network white-matter structural connectivity	C	T	0.174648	0.0446709	0.0092937	1.53532e-06	0.219833	7419.45
rs10994501	10	60761667		Left-hemisphere somatomotor network to right-hemisphere somatomotor network white-matter structural connectivity	A	T	0.502758	0.0326492	0.00707015	3.8765e-06	0.37985	16128.1
rs913422	10	93087358		Left-hemisphere somatomotor network to right-hemisphere somatomotor network white-matter structural connectivity	G	A	0.416387	0.041498	0.00732232	1.45034e-08	0.354138	14437.8
rs115626282	11	10261666		Left-hemisphere somatomotor network to right-hemisphere somatomotor network white-matter structural connectivity	T	C	0.0184833	0.139427	0.0275192	4.05135e-07	0.0250725	677.163
rs34171876	11	14332411		Left-hemisphere somatomotor network to right-hemisphere somatomotor network white-matter structural connectivity	C	G	0.35289	-0.0371549	0.00741176	5.35994e-07	0.345642	13908.5
rs78976377	11	111070453		Left-hemisphere somatomotor network to right-hemisphere somatomotor network white-matter structural connectivity	G	A	0.0817985	0.0650153	0.0128337	4.06322e-07	0.115283	3431.07
rs12146713	12	106083027		Left-hemisphere somatomotor network to right-hemisphere somatomotor network white-matter structural connectivity	C	T	0.0962291	-0.0682546	0.0119143	1.01142e-08	0.133762	4065.96
rs2753591	14	25993002		Left-hemisphere somatomotor network to right-hemisphere somatomotor network white-matter structural connectivity	G	A	0.290415	-0.0354166	0.00769919	4.22416e-06	0.320317	12409.1
rs1255723	14	63544528		Left-hemisphere somatomotor network to right-hemisphere somatomotor network white-matter structural connectivity	T	C	0.269118	0.0385314	0.00791013	1.10953e-06	0.303461	11471.6
rs9930956	16	2035294		Left-hemisphere somatomotor network to right-hemisphere somatomotor network white-matter structural connectivity	T	C	0.0671211	0.0657327	0.0140019	2.67178e-06	0.0968491	2823.6
rs9959658	18	24182714		Left-hemisphere somatomotor network to right-hemisphere somatomotor network white-matter structural connectivity	C	A	0.677301	-0.0374919	0.00752133	6.20455e-07	0.335645	13302.9
rs79304768	18	59942585		Left-hemisphere somatomotor network to right-hemisphere somatomotor network white-matter structural connectivity	T	A	0.0261135	0.10204	0.022138	4.0411e-06	0.038743	1061.26
rs6062264	20	62557664		Left-hemisphere somatomotor network to right-hemisphere somatomotor network white-matter structural connectivity	T	C	0.282527	-0.0400553	0.00789182	3.86376e-07	0.30487	11548.3
rs7515412	1	5460547		Left-hemisphere somatomotor network to right-hemisphere dorsal attention network white-matter structural connectivity	T	C	0.089896	0.0659208	0.0129263	3.40118e-07	0.113637	3375.8
rs12143030	1	47579221		Left-hemisphere somatomotor network to right-hemisphere dorsal attention network white-matter structural connectivity	T	C	0.0877128	0.067987	0.013126	2.22382e-07	0.110206	3261.24
rs2796245	1	207857507		Left-hemisphere somatomotor network to right-hemisphere dorsal attention network white-matter structural connectivity	A	G	0.860577	0.0597206	0.0106583	2.10412e-08	0.167145	5284.35
rs7544420	1	208338880		Left-hemisphere somatomotor network to right-hemisphere dorsal attention network white-matter structural connectivity	T	G	0.0727213	0.0712489	0.0141921	5.15798e-07	0.0942706	2740.6
rs12133951	1	228655432		Left-hemisphere somatomotor network to right-hemisphere dorsal attention network white-matter structural connectivity	C	A	0.190939	-0.0464367	0.00943119	8.49063e-07	0.21347	7146.42
rs56139148	2	24750898		Left-hemisphere somatomotor network to right-hemisphere dorsal attention network white-matter structural connectivity	T	A	0.319484	0.0396111	0.00789136	5.17941e-07	0.304906	11550.2
rs493162	2	31639142		Left-hemisphere somatomotor network to right-hemisphere dorsal attention network white-matter structural connectivity	T	G	0.437553	0.0344273	0.00745769	3.90562e-06	0.341398	13649.1
rs7561572	2	36914193		Left-hemisphere somatomotor network to right-hemisphere dorsal attention network white-matter structural connectivity	G	A	0.467149	0.0449385	0.00741135	1.33211e-09	0.345681	13910.8
rs12986899	2	46433613		Left-hemisphere somatomotor network to right-hemisphere dorsal attention network white-matter structural connectivity	C	A	0.423559	0.0354909	0.00753375	2.46598e-06	0.334539	13237.1
rs7571992	2	67176623		Left-hemisphere somatomotor network to right-hemisphere dorsal attention network white-matter structural connectivity	A	G	0.595795	0.0359077	0.00756754	2.0854e-06	0.331559	13060.6
rs4678086	3	124118405		Left-hemisphere somatomotor network to right-hemisphere dorsal attention network white-matter structural connectivity	C	G	0.156075	-0.0477769	0.0101932	2.77064e-06	0.182746	5887.88
rs140699037	3	169340111		Left-hemisphere somatomotor network to right-hemisphere dorsal attention network white-matter structural connectivity	C	T	0.0139028	-0.15732	0.0322291	1.0538e-06	0.0182799	490.29
rs9842055	3	190960954		Left-hemisphere somatomotor network to right-hemisphere dorsal attention network white-matter structural connectivity	G	T	0.434522	0.0366964	0.00762754	1.50148e-06	0.326363	12756.8
rs1391762	4	53888990		Left-hemisphere somatomotor network to right-hemisphere dorsal attention network white-matter structural connectivity	G	A	0.824028	-0.0457388	0.00971442	2.49747e-06	0.201204	6632.35
rs6892312	5	66706788		Left-hemisphere somatomotor network to right-hemisphere dorsal attention network white-matter structural connectivity	G	A	0.242567	0.0429807	0.00856517	5.21903e-07	0.25882	9194.78
rs13189743	5	107338898		Left-hemisphere somatomotor network to right-hemisphere dorsal attention network white-matter structural connectivity	C	T	0.545309	0.0346705	0.00742515	3.02169e-06	0.344397	13832
rs682684	5	116603645		Left-hemisphere somatomotor network to right-hemisphere dorsal attention network white-matter structural connectivity	C	A	0.229631	0.0431362	0.00878587	9.12074e-07	0.24598	8589.83
rs1025275	5	117474054		Left-hemisphere somatomotor network to right-hemisphere dorsal attention network white-matter structural connectivity	G	T	0.476762	-0.0398599	0.00741165	7.53165e-08	0.345653	13909.1
rs117116459	6	128640696		Left-hemisphere somatomotor network to right-hemisphere dorsal attention network white-matter structural connectivity	C	T	0.012855	-0.166006	0.0335909	7.73268e-07	0.0168278	450.676
rs10246758	7	118029466		Left-hemisphere somatomotor network to right-hemisphere dorsal attention network white-matter structural connectivity	T	C	0.204495	-0.0423737	0.00926045	4.7446e-06	0.221414	7488.01
rs281699	8	107598254		Left-hemisphere somatomotor network to right-hemisphere dorsal attention network white-matter structural connectivity	G	A	0.903454	-0.0595508	0.0125709	2.16716e-06	0.120154	3595.82
rs753779	8	141218710		Left-hemisphere somatomotor network to right-hemisphere dorsal attention network white-matter structural connectivity	C	T	0.598456	0.0398738	0.00751372	1.11568e-07	0.336325	13343.6
rs6993938	8	143937036		Left-hemisphere somatomotor network to right-hemisphere dorsal attention network white-matter structural connectivity	G	A	0.403619	0.0441016	0.00747615	3.65772e-09	0.339714	13547.2
rs745388	9	109258388		Left-hemisphere somatomotor network to right-hemisphere dorsal attention network white-matter structural connectivity	C	T	0.40071	-0.0358199	0.00749705	1.77162e-06	0.337823	13433.3
rs34171876	11	14332411		Left-hemisphere somatomotor network to right-hemisphere dorsal attention network white-matter structural connectivity	C	G	0.35289	-0.0408836	0.00775617	1.35603e-07	0.315628	12143.7
rs75657312	12	26442866		Left-hemisphere somatomotor network to right-hemisphere dorsal attention network white-matter structural connectivity	A	G	0.00996317	-0.180275	0.0388914	3.56344e-06	0.0125534	334.747
rs114943813	12	52252857		Left-hemisphere somatomotor network to right-hemisphere dorsal attention network white-matter structural connectivity	A	G	0.00993051	0.182121	0.0371811	9.67097e-07	0.0137349	366.69
rs12146713	12	106083027		Left-hemisphere somatomotor network to right-hemisphere dorsal attention network white-matter structural connectivity	C	T	0.0962291	-0.0588364	0.0124866	2.45347e-06	0.121781	3651.29
rs1255723	14	63544528		Left-hemisphere somatomotor network to right-hemisphere dorsal attention network white-matter structural connectivity	T	C	0.269118	0.0389341	0.00828697	2.62422e-06	0.276489	10062.4
rs62062271	17	46014622		Left-hemisphere somatomotor network to right-hemisphere dorsal attention network white-matter structural connectivity	C	T	0.224505	-0.0438108	0.00884467	7.29458e-07	0.24272	8439.52
rs9959658	18	24182714		Left-hemisphere somatomotor network to right-hemisphere dorsal attention network white-matter structural connectivity	C	A	0.677301	-0.0366014	0.00788197	3.42239e-06	0.305633	11589.9
rs117642571	20	62556791		Left-hemisphere somatomotor network to right-hemisphere dorsal attention network white-matter structural connectivity	A	G	0.0896576	0.0632999	0.0130725	1.2839e-06	0.11111	3291.33
rs1784889	21	23828124		Left-hemisphere somatomotor network to right-hemisphere dorsal attention network white-matter structural connectivity	A	C	0.642809	0.0364429	0.0077267	2.3995e-06	0.31804	12279.8
rs2796245	1	207857507		Left-hemisphere somatomotor network to right-hemisphere salience/ventral attention network white-matter structural connectivity	A	G	0.860577	0.0607828	0.0102934	3.52639e-09	0.179206	5748.9
rs17352829	1	228753917		Left-hemisphere somatomotor network to right-hemisphere salience/ventral attention network white-matter structural connectivity	G	A	0.239891	-0.0406682	0.0083465	1.10202e-06	0.272559	9865.76
rs553464	2	31648407		Left-hemisphere somatomotor network to right-hemisphere salience/ventral attention network white-matter structural connectivity	A	G	0.636255	0.0382436	0.00742684	2.61355e-07	0.34424	13822.4
rs17598689	2	63007418		Left-hemisphere somatomotor network to right-hemisphere salience/ventral attention network white-matter structural connectivity	G	A	0.132823	-0.0531656	0.010581	5.04371e-07	0.169596	5377.67
rs56136540	2	186636955		Left-hemisphere somatomotor network to right-hemisphere salience/ventral attention network white-matter structural connectivity	A	G	0.597636	-0.0335272	0.00729315	4.2845e-06	0.356976	14617.7
rs12621534	2	209386434		Left-hemisphere somatomotor network to right-hemisphere salience/ventral attention network white-matter structural connectivity	T	C	0.0787895	-0.0650371	0.0132777	9.6703e-07	0.107702	3178.2
rs73077425	3	55534028		Left-hemisphere somatomotor network to right-hemisphere salience/ventral attention network white-matter structural connectivity	T	C	0.0584248	-0.0701963	0.015187	3.79848e-06	0.0823239	2362.13
rs33058	3	159891023		Left-hemisphere somatomotor network to right-hemisphere salience/ventral attention network white-matter structural connectivity	C	T	0.298962	0.0383392	0.00781581	9.32653e-07	0.310829	11875.8
rs9862175	3	190878297		Left-hemisphere somatomotor network to right-hemisphere salience/ventral attention network white-matter structural connectivity	T	C	0.462765	0.0469177	0.00711918	4.38834e-11	0.374636	15774.1
rs1915719	4	53960889		Left-hemisphere somatomotor network to right-hemisphere salience/ventral attention network white-matter structural connectivity	C	T	0.395107	-0.0409104	0.00727775	1.89531e-08	0.358489	14714.3
rs369355402	4	81934322		Left-hemisphere somatomotor network to right-hemisphere salience/ventral attention network white-matter structural connectivity	G	A	0.177278	-0.0470169	0.00946888	6.85536e-07	0.211774	7074.39
rs78592019	5	9492925		Left-hemisphere somatomotor network to right-hemisphere salience/ventral attention network white-matter structural connectivity	A	G	0.0857193	-0.0630503	0.0129996	1.23364e-06	0.112359	3333.04
rs4492142	5	91630536		Left-hemisphere somatomotor network to right-hemisphere salience/ventral attention network white-matter structural connectivity	G	T	0.501983	0.0334509	0.0072074	3.46402e-06	0.365521	15169.2
rs10214266	5	94561356		Left-hemisphere somatomotor network to right-hemisphere salience/ventral attention network white-matter structural connectivity	C	T	0.468106	-0.0328119	0.00714654	4.40494e-06	0.371773	15582.2
rs140459693	6	146813959		Left-hemisphere somatomotor network to right-hemisphere salience/ventral attention network white-matter structural connectivity	T	C	0.0109054	0.177551	0.0354119	5.33458e-07	0.0151416	404.823
rs2079987	7	151645554		Left-hemisphere somatomotor network to right-hemisphere salience/ventral attention network white-matter structural connectivity	G	C	0.587579	-0.034401	0.00729712	2.4251e-06	0.356588	14593
rs17783207	8	81780600		Left-hemisphere somatomotor network to right-hemisphere salience/ventral attention network white-matter structural connectivity	G	A	0.109875	-0.052555	0.0114329	4.28993e-06	0.145264	4474.99
rs6993938	8	143937036		Left-hemisphere somatomotor network to right-hemisphere salience/ventral attention network white-matter structural connectivity	G	A	0.403619	0.0414899	0.00722279	9.22975e-09	0.363965	15067.7
rs7947308	11	1457335		Left-hemisphere somatomotor network to right-hemisphere salience/ventral attention network white-matter structural connectivity	C	T	0.814708	-0.0424453	0.0092492	4.45215e-06	0.221953	7511.44
rs78976377	11	111070453		Left-hemisphere somatomotor network to right-hemisphere salience/ventral attention network white-matter structural connectivity	G	A	0.0817985	0.0600305	0.0129738	3.70928e-06	0.112807	3347.99
rs804625	12	119542895		Left-hemisphere somatomotor network to right-hemisphere salience/ventral attention network white-matter structural connectivity	C	T	0.958127	-0.0885148	0.0186546	2.08574e-06	0.0545629	1519.61
rs906461	13	22426680		Left-hemisphere somatomotor network to right-hemisphere salience/ventral attention network white-matter structural connectivity	G	A	0.34651	-0.0355538	0.00747752	1.98683e-06	0.33959	13539.7
rs17176715	14	62864925		Left-hemisphere somatomotor network to right-hemisphere salience/ventral attention network white-matter structural connectivity	C	A	0.0164157	0.139382	0.0288634	1.37211e-06	0.0227916	614.122
rs2131191	14	98993436		Left-hemisphere somatomotor network to right-hemisphere salience/ventral attention network white-matter structural connectivity	T	C	0.510048	0.0326297	0.00711057	4.45574e-06	0.375544	15835.3
rs34101249	16	90082313		Left-hemisphere somatomotor network to right-hemisphere salience/ventral attention network white-matter structural connectivity	T	G	0.153253	-0.0454151	0.00993159	4.81271e-06	0.192501	6277.07
rs2471738	17	45998697		Left-hemisphere somatomotor network to right-hemisphere salience/ventral attention network white-matter structural connectivity	T	C	0.236986	0.043912	0.00844716	2.00979e-07	0.266102	9547.29
rs6072550	20	41912689		Left-hemisphere somatomotor network to right-hemisphere salience/ventral attention network white-matter structural connectivity	A	G	0.110382	0.0576734	0.0113695	3.92356e-07	0.146888	4533.65
rs188220575	1	32614336		Left-hemisphere somatomotor network to right-hemisphere limbic network white-matter structural connectivity	G	A	0.0112123	0.176826	0.0377287	2.77536e-06	0.0133391	355.98
rs56839077	3	44992069		Left-hemisphere somatomotor network to right-hemisphere limbic network white-matter structural connectivity	G	A	0.271388	0.0403758	0.00847686	1.90682e-06	0.264241	9456.52
rs117776431	8	106196813		Left-hemisphere somatomotor network to right-hemisphere limbic network white-matter structural connectivity	C	G	0.010132	-0.201473	0.0409141	8.46623e-07	0.0113429	302.096
rs76379317	8	119930921		Left-hemisphere somatomotor network to right-hemisphere limbic network white-matter structural connectivity	T	G	0.0649495	-0.0728154	0.0154052	2.28229e-06	0.0800083	2289.91
rs1538721	9	1355061		Left-hemisphere somatomotor network to right-hemisphere limbic network white-matter structural connectivity	A	G	0.334641	0.0384432	0.0079969	1.53014e-06	0.296911	11119.5
rs2479728	9	126888361		Left-hemisphere somatomotor network to right-hemisphere limbic network white-matter structural connectivity	C	G	0.869921	-0.0516868	0.0112854	4.65029e-06	0.149086	4613.36
rs117058629	11	133754018		Left-hemisphere somatomotor network to right-hemisphere limbic network white-matter structural connectivity	A	G	0.0355827	0.106932	0.0203979	1.58581e-07	0.0456351	1259.08
rs35511327	12	24594938		Left-hemisphere somatomotor network to right-hemisphere limbic network white-matter structural connectivity	C	T	0.219838	-0.04418	0.0090947	1.18713e-06	0.229558	7845.5
rs73123652	12	65481176		Left-hemisphere somatomotor network to right-hemisphere limbic network white-matter structural connectivity	C	T	0.112457	0.0584734	0.0120915	1.32547e-06	0.12987	3930
rs488169	12	118370876		Left-hemisphere somatomotor network to right-hemisphere limbic network white-matter structural connectivity	A	T	0.200913	-0.0442899	0.00943177	2.65528e-06	0.213444	7145.31
rs12877525	13	44467401		Left-hemisphere somatomotor network to right-hemisphere limbic network white-matter structural connectivity	T	G	0.14828	-0.0514324	0.0106457	1.3565e-06	0.167541	5299.39
rs147163076	18	72807053		Left-hemisphere somatomotor network to right-hemisphere limbic network white-matter structural connectivity	A	G	0.0143638	-0.151903	0.0319494	1.98948e-06	0.0186013	499.075
rs2360546	1	201919841		Left-hemisphere somatomotor network to right-hemisphere control network white-matter structural connectivity	G	A	0.180738	0.0512162	0.0101808	4.88731e-07	0.183192	5905.45
rs182923191	1	226861979		Left-hemisphere somatomotor network to right-hemisphere control network white-matter structural connectivity	T	A	0.021286	0.134392	0.0285574	2.52598e-06	0.0232826	627.669
rs75031952	2	109379914		Left-hemisphere somatomotor network to right-hemisphere control network white-matter structural connectivity	A	G	0.0199749	0.13537	0.0280521	1.39528e-06	0.024129	651.049
rs115080126	2	125313548		Left-hemisphere somatomotor network to right-hemisphere control network white-matter structural connectivity	T	G	0.0250238	-0.117149	0.0252115	3.37404e-06	0.0298725	810.795
rs4271723	2	159469538		Left-hemisphere somatomotor network to right-hemisphere control network white-matter structural connectivity	T	C	0.267664	0.0408046	0.00885297	4.04324e-06	0.242266	8418.64
rs2191910	2	209706288		Left-hemisphere somatomotor network to right-hemisphere control network white-matter structural connectivity	A	T	0.896609	0.0632798	0.0127854	7.44492e-07	0.116156	3460.45
rs4441632	3	141873816		Left-hemisphere somatomotor network to right-hemisphere control network white-matter structural connectivity	C	T	0.508791	-0.0359248	0.00776736	3.74421e-06	0.314719	12092.6
rs34113929	3	190902357		Left-hemisphere somatomotor network to right-hemisphere control network white-matter structural connectivity	A	G	0.44464	0.036475	0.00784106	3.29049e-06	0.30883	11765.3
rs17789969	4	66637493		Left-hemisphere somatomotor network to right-hemisphere control network white-matter structural connectivity	A	G	0.147097	-0.0504239	0.0109483	4.11159e-06	0.158408	4956.12
rs117776431	8	106196813		Left-hemisphere somatomotor network to right-hemisphere control network white-matter structural connectivity	C	G	0.010132	-0.21085	0.042147	5.65236e-07	0.010689	284.493
rs200644779	10	14794199		Left-hemisphere somatomotor network to right-hemisphere control network white-matter structural connectivity	T	A	0.0451972	0.0920317	0.0190883	1.42587e-06	0.0521117	1447.59
rs891096	16	64883296		Left-hemisphere somatomotor network to right-hemisphere control network white-matter structural connectivity	T	G	0.185075	-0.0456225	0.00992203	4.26354e-06	0.192872	6292.07
rs11700249	20	11930152		Left-hemisphere somatomotor network to right-hemisphere control network white-matter structural connectivity	G	T	0.409007	-0.0403374	0.00791498	3.4629e-07	0.303089	11451.4
rs75818305	1	48051048		Left-hemisphere somatomotor network to right-hemisphere default mode network white-matter structural connectivity	C	G	0.157596	-0.0500532	0.0102363	1.00956e-06	0.181211	5827.45
rs72722606	1	85168634		Left-hemisphere somatomotor network to right-hemisphere default mode network white-matter structural connectivity	G	C	0.042087	-0.0873228	0.0187612	3.24863e-06	0.0539447	1501.41
rs185253814	2	31433497		Left-hemisphere somatomotor network to right-hemisphere default mode network white-matter structural connectivity	C	T	0.0110053	-0.185195	0.0359118	2.51027e-07	0.014723	393.463
rs13021393	2	36832319		Left-hemisphere somatomotor network to right-hemisphere default mode network white-matter structural connectivity	T	A	0.518061	-0.0407364	0.00752176	6.10127e-08	0.335607	13300.7
rs77702510	2	55475758		Left-hemisphere somatomotor network to right-hemisphere default mode network white-matter structural connectivity	C	A	0.0255573	0.12888	0.0236894	5.31594e-08	0.0338346	922.099
rs62188034	2	212816662		Left-hemisphere somatomotor network to right-hemisphere default mode network white-matter structural connectivity	G	A	0.151355	0.0486249	0.0104822	3.50445e-06	0.172808	5500.8
rs13024433	2	224909895		Left-hemisphere somatomotor network to right-hemisphere default mode network white-matter structural connectivity	C	A	0.301337	0.0434672	0.00811881	8.60815e-08	0.288061	10653.9
rs871285	3	86419326		Left-hemisphere somatomotor network to right-hemisphere default mode network white-matter structural connectivity	C	A	0.891564	-0.0611812	0.0120799	4.09006e-07	0.13012	3938.68
rs1263349	4	2932581		Left-hemisphere somatomotor network to right-hemisphere default mode network white-matter structural connectivity	A	G	0.808872	0.0472644	0.00948423	6.24525e-07	0.211089	7045.39
rs13189743	5	107338898		Left-hemisphere somatomotor network to right-hemisphere default mode network white-matter structural connectivity	C	T	0.545309	0.0370758	0.00750772	7.87844e-07	0.336863	13375.7
rs6862160	5	176810018		Left-hemisphere somatomotor network to right-hemisphere default mode network white-matter structural connectivity	A	G	0.0417649	0.105369	0.0204044	2.41713e-07	0.045606	1258.23
rs17151373	8	10219979		Left-hemisphere somatomotor network to right-hemisphere default mode network white-matter structural connectivity	T	A	0.154001	0.0534324	0.0103396	2.36941e-07	0.177608	5686.57
rs186390968	8	128716237		Left-hemisphere somatomotor network to right-hemisphere default mode network white-matter structural connectivity	T	A	0.0116496	-0.168076	0.0349594	1.52637e-06	0.0155361	415.537
rs117261293	9	32194980		Left-hemisphere somatomotor network to right-hemisphere default mode network white-matter structural connectivity	G	A	0.0345004	0.0967628	0.0204195	2.1504e-06	0.0455386	1256.29
rs11591568	10	14614583		Left-hemisphere somatomotor network to right-hemisphere default mode network white-matter structural connectivity	C	G	0.423296	-0.0369065	0.00749922	8.5935e-07	0.337627	13421.5
rs34138322	12	21233575		Left-hemisphere somatomotor network to right-hemisphere default mode network white-matter structural connectivity	C	A	0.203551	-0.0461707	0.00941816	9.47196e-07	0.214061	7171.6
rs12814512	12	47817723		Left-hemisphere somatomotor network to right-hemisphere default mode network white-matter structural connectivity	A	G	0.0631337	-0.0718017	0.0153188	2.77007e-06	0.0809133	2318.09
rs79240379	13	53698311		Left-hemisphere somatomotor network to right-hemisphere default mode network white-matter structural connectivity	A	G	0.0352903	0.0952043	0.0207117	4.29368e-06	0.0442627	1219.46
rs1163855	13	111508768		Left-hemisphere somatomotor network to right-hemisphere default mode network white-matter structural connectivity	C	T	0.436354	0.0364468	0.00747688	1.09028e-06	0.339648	13543.2
rs13331339	16	20179928		Left-hemisphere somatomotor network to right-hemisphere default mode network white-matter structural connectivity	T	C	0.0202199	-0.126438	0.0273893	3.90589e-06	0.0253109	683.768
rs4795283	17	38494703		Left-hemisphere somatomotor network to right-hemisphere default mode network white-matter structural connectivity	T	C	0.549865	0.0364011	0.00757667	1.55242e-06	0.33076	13013.6
rs138343091	17	52550259		Left-hemisphere somatomotor network to right-hemisphere default mode network white-matter structural connectivity	C	T	0.0333886	0.10311	0.0208492	7.59416e-07	0.0436808	1202.69
rs72885744	18	22877235		Left-hemisphere somatomotor network to right-hemisphere default mode network white-matter structural connectivity	A	G	0.0168431	0.13609	0.0296992	4.59949e-06	0.0215268	579.293
rs138912932	18	43110077		Left-hemisphere somatomotor network to right-hemisphere default mode network white-matter structural connectivity	G	A	0.0257485	0.111104	0.0241794	4.32803e-06	0.0324772	883.863
rs35800026	22	43191168		Left-hemisphere somatomotor network to right-hemisphere default mode network white-matter structural connectivity	T	C	0.1606	0.0468252	0.0101345	3.83054e-06	0.184869	5971.8
rs34199256	2	838029		Left-hemisphere somatomotor network to thalamus white-matter structural connectivity	A	G	0.0211404	-0.125838	0.0269316	2.97543e-06	0.0261785	707.837
rs11689201	2	100203969		Left-hemisphere somatomotor network to thalamus white-matter structural connectivity	G	A	0.403472	-0.0375405	0.0078407	1.68527e-06	0.308859	11766.9
rs2587658	2	119519867		Left-hemisphere somatomotor network to thalamus white-matter structural connectivity	C	A	0.734117	0.0413276	0.00871931	2.13949e-06	0.24975	8765.3
rs62172376	2	187424447		Left-hemisphere somatomotor network to thalamus white-matter structural connectivity	A	C	0.304245	-0.0424561	0.00833964	3.56402e-07	0.273008	9888.1
rs34890255	3	86356338		Left-hemisphere somatomotor network to thalamus white-matter structural connectivity	G	C	0.0145904	-0.152093	0.033215	4.67111e-06	0.0172108	461.114
rs61067594	3	190933044		Left-hemisphere somatomotor network to thalamus white-matter structural connectivity	A	G	0.389264	0.0623309	0.00788943	2.77651e-15	0.305055	11558.3
rs623570	4	23996346		Left-hemisphere somatomotor network to thalamus white-matter structural connectivity	C	T	0.798846	0.0464278	0.00955167	1.16969e-06	0.208119	6920.19
rs6833311	4	76959040		Left-hemisphere somatomotor network to thalamus white-matter structural connectivity	A	G	0.420743	-0.0379517	0.0077659	1.02398e-06	0.314837	12099.3
rs16901608	6	10367981		Left-hemisphere somatomotor network to thalamus white-matter structural connectivity	A	G	0.0523985	0.0791276	0.0173187	4.90275e-06	0.0633052	1779.54
rs1883931	6	52575061		Left-hemisphere somatomotor network to thalamus white-matter structural connectivity	T	C	0.292953	-0.0396898	0.00852464	3.22574e-06	0.261287	9313.42
rs6568372	6	105399061		Left-hemisphere somatomotor network to thalamus white-matter structural connectivity	C	A	0.345262	-0.0417037	0.00813745	2.97694e-07	0.286743	10585.6
rs12154230	7	72501739		Left-hemisphere somatomotor network to thalamus white-matter structural connectivity	C	T	0.0565822	-0.0797535	0.0173216	4.13885e-06	0.063284	1778.91
rs10099612	8	8902561		Left-hemisphere somatomotor network to thalamus white-matter structural connectivity	G	C	0.0533772	-0.0788625	0.01703	3.64267e-06	0.0654697	1844.65
rs34218333	8	123670731		Left-hemisphere somatomotor network to thalamus white-matter structural connectivity	A	T	0.19679	0.0448565	0.00976511	4.35783e-06	0.19912	6546.59
rs12379293	9	86459435		Left-hemisphere somatomotor network to thalamus white-matter structural connectivity	A	C	0.261285	0.0411638	0.00888257	3.58278e-06	0.240654	8344.87
rs6650129	10	21991500		Left-hemisphere somatomotor network to thalamus white-matter structural connectivity	G	A	0.715813	-0.0444629	0.00847279	1.53986e-07	0.264495	9468.87
rs10500742	11	11251270		Left-hemisphere somatomotor network to thalamus white-matter structural connectivity	C	T	0.277323	0.0396219	0.0086478	4.61148e-06	0.253897	8960.4
rs138489190	11	32273460		Left-hemisphere somatomotor network to thalamus white-matter structural connectivity	A	G	0.031548	0.107601	0.0221299	1.16062e-06	0.0387713	1062.07
rs78976377	11	111070453		Left-hemisphere somatomotor network to thalamus white-matter structural connectivity	G	A	0.0817985	0.0741157	0.01393	1.03443e-07	0.0978515	2855.99
rs61900578	11	111195830		Left-hemisphere somatomotor network to thalamus white-matter structural connectivity	C	G	0.0574345	0.0991567	0.0164787	1.7737e-09	0.0699236	1979.58
rs73110736	12	45646650		Left-hemisphere somatomotor network to thalamus white-matter structural connectivity	G	A	0.0663427	-0.0782843	0.0159838	9.69572e-07	0.0743207	2114.06
rs61118439	12	93655393		Left-hemisphere somatomotor network to thalamus white-matter structural connectivity	A	T	0.0114713	0.167305	0.0360236	3.41177e-06	0.0146317	390.989
rs12370774	12	106116635		Left-hemisphere somatomotor network to thalamus white-matter structural connectivity	T	C	0.0965548	-0.101302	0.013366	3.48017e-14	0.106284	3131.37
rs529889896	14	91423869		Left-hemisphere somatomotor network to thalamus white-matter structural connectivity	T	A	0.419293	-0.0439838	0.00774896	1.37803e-08	0.316215	12176.7
rs732633	15	84947876		Left-hemisphere somatomotor network to thalamus white-matter structural connectivity	G	A	0.86465	0.0540009	0.0111208	1.19862e-06	0.153532	4775.89
rs35673311	16	86439754		Left-hemisphere somatomotor network to thalamus white-matter structural connectivity	G	C	0.147778	-0.0505816	0.010968	3.99347e-06	0.157839	4935
rs113468575	20	9353251		Left-hemisphere somatomotor network to thalamus white-matter structural connectivity	A	G	0.019804	-0.129853	0.0274343	2.20978e-06	0.0252279	681.469
rs11907497	20	49227083		Left-hemisphere somatomotor network to thalamus white-matter structural connectivity	C	T	0.238119	-0.0422604	0.00903093	2.87554e-06	0.232812	7990.43
rs1319388	1	207861794		Left-hemisphere somatomotor network to caudate white-matter structural connectivity	A	C	0.53963	0.0356642	0.00749272	1.93745e-06	0.338213	13456.7
rs1344650	2	19576277		Left-hemisphere somatomotor network to caudate white-matter structural connectivity	T	C	0.194855	-0.0459531	0.00964827	1.90889e-06	0.203972	6746.99
rs113679164	2	86411479		Left-hemisphere somatomotor network to caudate white-matter structural connectivity	T	C	0.124989	-0.0525955	0.0113608	3.66446e-06	0.147113	4541.8
rs332074	2	118749625		Left-hemisphere somatomotor network to caudate white-matter structural connectivity	C	T	0.91122	0.0619817	0.0132482	2.88988e-06	0.108182	3194.09
rs58466123	4	13744546		Left-hemisphere somatomotor network to caudate white-matter structural connectivity	T	C	0.268543	-0.0396253	0.00848791	3.03494e-06	0.263553	9423.11
rs6531777	4	84943942		Left-hemisphere somatomotor network to caudate white-matter structural connectivity	T	C	0.363975	0.0373728	0.00780831	1.69895e-06	0.311427	11908.9
rs72705322	4	167625453		Left-hemisphere somatomotor network to caudate white-matter structural connectivity	T	A	0.0325215	-0.101894	0.0217166	2.70545e-06	0.0402611	1104.59
rs1422264	5	123709344		Left-hemisphere somatomotor network to caudate white-matter structural connectivity	G	C	0.608999	0.0368186	0.00767419	1.60487e-06	0.322407	12528.6
rs3857615	6	56247172		Left-hemisphere somatomotor network to caudate white-matter structural connectivity	C	T	0.416394	0.0354736	0.00758662	2.92793e-06	0.329893	12962.7
rs6948825	7	78101113		Left-hemisphere somatomotor network to caudate white-matter structural connectivity	A	T	0.694067	0.0387781	0.00813549	1.87422e-06	0.286881	10592.7
rs3779381	7	121326736		Left-hemisphere somatomotor network to caudate white-matter structural connectivity	G	A	0.263286	0.0400101	0.00851959	2.64978e-06	0.261597	9328.38
rs62519424	8	79196530		Left-hemisphere somatomotor network to caudate white-matter structural connectivity	A	G	0.0661604	-0.071345	0.0151068	2.32723e-06	0.0832003	2389.56
rs12349475	9	68638905		Left-hemisphere somatomotor network to caudate white-matter structural connectivity	C	T	0.0310257	0.100296	0.0215454	3.23855e-06	0.0409035	1122.96
rs2030834	11	36086947		Left-hemisphere somatomotor network to caudate white-matter structural connectivity	A	G	0.674952	0.0389504	0.00798413	1.06908e-06	0.297862	11170.2
rs12806125	11	73668525		Left-hemisphere somatomotor network to caudate white-matter structural connectivity	G	C	0.593801	0.0348685	0.00760142	4.49438e-06	0.32861	12887.6
rs656269	11	114208991		Left-hemisphere somatomotor network to caudate white-matter structural connectivity	C	T	0.441812	0.0357254	0.00753424	2.11895e-06	0.334496	13234.5
rs12578256	12	124317934		Left-hemisphere somatomotor network to caudate white-matter structural connectivity	A	T	0.198594	0.0432624	0.0093181	3.43661e-06	0.218683	7369.79
rs72776423	16	6231652		Left-hemisphere somatomotor network to caudate white-matter structural connectivity	G	A	0.144043	-0.0504203	0.010711	2.50998e-06	0.165504	5222.19
rs2302679	16	50311867		Left-hemisphere somatomotor network to caudate white-matter structural connectivity	C	T	0.644705	0.0385261	0.00781633	8.26856e-07	0.310788	11873.5
rs12953299	17	17823334		Left-hemisphere somatomotor network to caudate white-matter structural connectivity	G	A	0.573271	-0.0352484	0.00765718	4.15834e-06	0.323841	12611
rs1845925	18	41372411		Left-hemisphere somatomotor network to caudate white-matter structural connectivity	T	C	0.823177	-0.0455516	0.0097949	3.31055e-06	0.197911	6497.02
rs302838	19	55903490		Left-hemisphere somatomotor network to caudate white-matter structural connectivity	C	T	0.594824	-0.0381649	0.00760091	5.13783e-07	0.328654	12890.2
rs6056175	20	8823593		Left-hemisphere somatomotor network to caudate white-matter structural connectivity	G	C	0.96446	-0.094279	0.0205816	4.63351e-06	0.0448241	1235.65
rs6019619	20	49061297		Left-hemisphere somatomotor network to caudate white-matter structural connectivity	C	T	0.321513	-0.0367985	0.00801948	4.46159e-06	0.295241	11030.7
rs62211792	21	46044642		Left-hemisphere somatomotor network to caudate white-matter structural connectivity	A	T	0.0338833	0.0992168	0.0210642	2.47469e-06	0.0427937	1177.18
rs909798	22	29258015		Left-hemisphere somatomotor network to caudate white-matter structural connectivity	T	C	0.637565	0.0364551	0.00774721	2.53145e-06	0.316358	12184.8
rs7510795	22	46050874		Left-hemisphere somatomotor network to caudate white-matter structural connectivity	G	T	0.334865	0.0410483	0.00796234	2.53221e-07	0.299494	11257.5
rs61834578	1	239079602		Left-hemisphere somatomotor network to putamen white-matter structural connectivity	A	T	0.105843	-0.0618096	0.0129973	1.9787e-06	0.112399	3334.36
rs142393199	2	16120058		Left-hemisphere somatomotor network to putamen white-matter structural connectivity	A	G	0.0177357	0.147825	0.0315968	2.89015e-06	0.0190188	510.493
rs6714953	2	159234122		Left-hemisphere somatomotor network to putamen white-matter structural connectivity	C	G	0.904061	0.0663919	0.0137631	1.40786e-06	0.100239	2933.44
rs7710422	5	96002672		Left-hemisphere somatomotor network to putamen white-matter structural connectivity	C	T	0.224513	0.046613	0.00952631	9.92705e-07	0.209228	6966.85
rs1611373	6	29712307		Left-hemisphere somatomotor network to putamen white-matter structural connectivity	G	T	0.710593	-0.0414163	0.00880911	2.58226e-06	0.244684	8529.91
rs1636986	7	100218649		Left-hemisphere somatomotor network to putamen white-matter structural connectivity	G	A	0.711565	0.0422364	0.00889825	2.06866e-06	0.239806	8306.22
rs143565486	8	216041		Left-hemisphere somatomotor network to putamen white-matter structural connectivity	T	C	0.0579215	0.0847827	0.0179928	2.45267e-06	0.0586506	1640.55
rs56226506	8	128595453		Left-hemisphere somatomotor network to putamen white-matter structural connectivity	G	C	0.0122285	0.171107	0.0367058	3.13798e-06	0.0140929	376.384
rs1052335	9	6330380		Left-hemisphere somatomotor network to putamen white-matter structural connectivity	C	A	0.191371	0.0530512	0.0101365	1.66169e-07	0.184796	5968.91
rs2398829	9	93159134		Left-hemisphere somatomotor network to putamen white-matter structural connectivity	A	G	0.522424	0.0382656	0.00793062	1.39978e-06	0.301895	11386.8
rs61925076	12	43283587		Left-hemisphere somatomotor network to putamen white-matter structural connectivity	T	C	0.149968	0.0515846	0.0111075	3.41492e-06	0.153899	4789.41
rs61927291	12	79148459		Left-hemisphere somatomotor network to putamen white-matter structural connectivity	C	T	0.0472031	-0.0865723	0.0185592	3.09115e-06	0.0551253	1536.19
rs9599906	13	71943613		Left-hemisphere somatomotor network to putamen white-matter structural connectivity	C	G	0.0302922	0.110201	0.0239113	4.05135e-06	0.0332096	904.479
rs72668352	14	30921864		Left-hemisphere somatomotor network to putamen white-matter structural connectivity	C	T	0.438344	-0.0375062	0.00797435	2.55923e-06	0.298593	11209.2
rs1078407	15	66741938		Left-hemisphere somatomotor network to putamen white-matter structural connectivity	G	A	0.543129	-0.0368353	0.00789729	3.09671e-06	0.304448	11525.3
rs4083422	20	47905462		Left-hemisphere somatomotor network to putamen white-matter structural connectivity	A	G	0.434684	0.0391844	0.00799812	9.62299e-07	0.29682	11114.6
rs2267158	22	30554373		Left-hemisphere somatomotor network to putamen white-matter structural connectivity	C	T	0.320378	-0.0401526	0.00851574	2.41591e-06	0.261833	9339.8
rs115119346	1	206566686		Left-hemisphere somatomotor network to pallidum white-matter structural connectivity	C	G	0.0134308	-0.156161	0.0325444	1.59945e-06	0.0179274	480.663
rs138945951	2	221106319		Left-hemisphere somatomotor network to pallidum white-matter structural connectivity	T	C	0.024517	-0.125559	0.0253355	7.20195e-07	0.0295809	802.636
rs73045954	3	29795920		Left-hemisphere somatomotor network to pallidum white-matter structural connectivity	G	C	0.0169857	0.151445	0.0304111	6.36107e-07	0.0205308	551.927
rs73058498	3	45723640		Left-hemisphere somatomotor network to pallidum white-matter structural connectivity	G	T	0.100927	0.0610311	0.0123931	8.4524e-07	0.123626	3714.39
rs4273407	3	49240565		Left-hemisphere somatomotor network to pallidum white-matter structural connectivity	A	G	0.0659717	-0.0748042	0.0151143	7.45126e-07	0.0831177	2386.97
rs11738500	5	115162275		Left-hemisphere somatomotor network to pallidum white-matter structural connectivity	T	G	0.361131	0.0374377	0.00778814	1.532e-06	0.313042	11998.8
rs72928919	6	97839148		Left-hemisphere somatomotor network to pallidum white-matter structural connectivity	A	G	0.0162278	0.144034	0.0307651	2.84433e-06	0.020061	539.04
rs1740388	6	169003470		Left-hemisphere somatomotor network to pallidum white-matter structural connectivity	A	G	0.356481	0.0373199	0.00775884	1.50938e-06	0.31541	12131.5
rs9478068	6	169590851		Left-hemisphere somatomotor network to pallidum white-matter structural connectivity	C	T	0.679621	0.0371439	0.00801637	3.59517e-06	0.295471	11042.9
rs116918101	9	2537934		Left-hemisphere somatomotor network to pallidum white-matter structural connectivity	T	C	0.0112217	-0.163434	0.0353315	3.73267e-06	0.0152106	406.696
rs72786941	10	36307565		Left-hemisphere somatomotor network to pallidum white-matter structural connectivity	T	A	0.0308168	-0.0984125	0.0214891	4.65758e-06	0.0411181	1129.11
rs368900866	10	76617526		Left-hemisphere somatomotor network to pallidum white-matter structural connectivity	T	G	0.857984	0.0559437	0.0110074	3.72769e-07	0.156711	4893.18
rs8007431	14	26383987		Left-hemisphere somatomotor network to pallidum white-matter structural connectivity	A	T	0.803709	-0.044679	0.00941353	2.07224e-06	0.214272	7180.58
rs80220843	22	27719510		Left-hemisphere somatomotor network to pallidum white-matter structural connectivity	T	C	0.0312156	-0.0969715	0.0211853	4.71032e-06	0.0423059	1163.16
rs681239	1	227951971		Left-hemisphere somatomotor network to hippocampus white-matter structural connectivity	G	A	0.705206	0.0401081	0.00818788	9.65828e-07	0.283222	10404.2
rs77293341	2	5438504		Left-hemisphere somatomotor network to hippocampus white-matter structural connectivity	C	T	0.0197899	0.128297	0.0270917	2.18363e-06	0.02587	699.274
rs3731608	2	119367477		Left-hemisphere somatomotor network to hippocampus white-matter structural connectivity	G	C	0.210351	0.0432401	0.00915783	2.33932e-06	0.226404	7706.16
rs17279437	3	45772602		Left-hemisphere somatomotor network to hippocampus white-matter structural connectivity	A	G	0.10766	0.0596078	0.0120551	7.62992e-07	0.130656	3957.34
rs6830543	4	24067951		Left-hemisphere somatomotor network to hippocampus white-matter structural connectivity	A	G	0.413651	0.0349936	0.00762718	4.47487e-06	0.326394	12758.6
rs1005017	5	38481233		Left-hemisphere somatomotor network to hippocampus white-matter structural connectivity	T	C	0.632528	0.0359258	0.00775357	3.59609e-06	0.315839	12155.6
rs2037606	7	22875260		Left-hemisphere somatomotor network to hippocampus white-matter structural connectivity	C	A	0.596817	0.0351761	0.00760576	3.74723e-06	0.328235	12865.7
rs2347699	7	134706212		Left-hemisphere somatomotor network to hippocampus white-matter structural connectivity	A	T	0.280732	-0.043668	0.00846233	2.46576e-07	0.265149	9500.75
rs117202094	8	129223709		Left-hemisphere somatomotor network to hippocampus white-matter structural connectivity	C	T	0.0164243	0.13547	0.0294512	4.22844e-06	0.0218909	589.31
rs1131072	9	73151922		Left-hemisphere somatomotor network to hippocampus white-matter structural connectivity	G	A	0.0376864	0.0989453	0.0194565	3.66733e-07	0.050158	1390.45
rs117011568	10	33872119		Left-hemisphere somatomotor network to hippocampus white-matter structural connectivity	T	C	0.0286688	-0.115551	0.0235659	9.42367e-07	0.0341902	932.132
rs2817753	10	68169303		Left-hemisphere somatomotor network to hippocampus white-matter structural connectivity	A	G	0.172012	-0.0508317	0.00993814	3.14058e-07	0.192247	6266.83
rs117066045	10	94655969		Left-hemisphere somatomotor network to hippocampus white-matter structural connectivity	G	A	0.0162364	0.145915	0.0304467	1.64748e-06	0.0204828	550.611
rs10901807	10	124696041		Left-hemisphere somatomotor network to hippocampus white-matter structural connectivity	A	G	0.266444	0.0391032	0.00845748	3.77303e-06	0.265453	9515.59
rs2753590	14	25991676		Left-hemisphere somatomotor network to hippocampus white-matter structural connectivity	C	G	0.700239	-0.04107	0.00827354	6.9051e-07	0.277388	10107.6
rs8047963	16	55755658		Left-hemisphere somatomotor network to hippocampus white-matter structural connectivity	G	A	0.909208	0.0592685	0.0129712	4.89474e-06	0.112852	3349.51
rs62045437	16	63630706		Left-hemisphere somatomotor network to hippocampus white-matter structural connectivity	T	C	0.247326	-0.0456999	0.00870372	1.51593e-07	0.250645	8807.24
rs74032329	16	83950145		Left-hemisphere somatomotor network to hippocampus white-matter structural connectivity	G	C	0.0262871	-0.109172	0.023351	2.93562e-06	0.0348224	949.99
rs7208925	17	49402529		Left-hemisphere somatomotor network to hippocampus white-matter structural connectivity	G	C	0.292468	0.0382325	0.0082523	3.60496e-06	0.278817	10179.9
rs139624513	21	26081692		Left-hemisphere somatomotor network to hippocampus white-matter structural connectivity	A	G	0.0180148	-0.1372	0.0288015	1.90134e-06	0.0228897	616.827
rs17440089	1	202578823		Left-hemisphere somatomotor network to amygdala white-matter structural connectivity	T	C	0.0846608	0.0736117	0.0144027	3.20516e-07	0.0915339	2653.02
rs16829377	2	232651037		Left-hemisphere somatomotor network to amygdala white-matter structural connectivity	G	C	0.0651725	0.0756162	0.0162377	3.21129e-06	0.0720146	2043.37
rs6790622	3	31319783		Left-hemisphere somatomotor network to amygdala white-matter structural connectivity	C	G	0.0774503	-0.0717789	0.0148283	1.29408e-06	0.0863549	2488.72
rs6798398	3	46153146		Left-hemisphere somatomotor network to amygdala white-matter structural connectivity	T	C	0.528608	-0.0392993	0.00808547	1.17098e-06	0.290442	10778
rs73223638	3	112255179		Left-hemisphere somatomotor network to amygdala white-matter structural connectivity	A	G	0.113808	0.0583047	0.0127209	4.57509e-06	0.117337	3500.31
rs3020827	4	54712915		Left-hemisphere somatomotor network to amygdala white-matter structural connectivity	A	G	0.44196	-0.039374	0.00809573	1.153e-06	0.289706	10739.6
rs13103523	4	77761588		Left-hemisphere somatomotor network to amygdala white-matter structural connectivity	A	G	0.307662	0.0423466	0.00860886	8.70102e-07	0.2562	9069.62
rs13107325	4	102267552		Left-hemisphere somatomotor network to amygdala white-matter structural connectivity	T	C	0.0697604	-0.0946559	0.0157316	1.77771e-09	0.0767227	2188.06
rs2087927	5	65487940		Left-hemisphere somatomotor network to amygdala white-matter structural connectivity	A	G	0.257563	0.0423288	0.00914578	3.68791e-06	0.227001	7732.44
rs12207736	6	41606250		Left-hemisphere somatomotor network to amygdala white-matter structural connectivity	G	T	0.194938	0.0482779	0.0101066	1.78045e-06	0.185891	6012.35
rs697461	6	165959144		Left-hemisphere somatomotor network to amygdala white-matter structural connectivity	A	T	0.872741	0.0548616	0.0119993	4.82936e-06	0.131874	3999.84
rs150205601	7	43821226		Left-hemisphere somatomotor network to amygdala white-matter structural connectivity	T	C	0.0258623	0.123335	0.025198	9.84963e-07	0.0299046	811.69
rs73123652	12	65481176		Left-hemisphere somatomotor network to amygdala white-matter structural connectivity	C	T	0.112457	0.0617922	0.0127647	1.29283e-06	0.116533	3473.16
rs12370774	12	106116635		Left-hemisphere somatomotor network to amygdala white-matter structural connectivity	T	C	0.0965548	0.0704955	0.0139404	4.26059e-07	0.0977055	2851.27
rs11073647	15	86573564		Left-hemisphere somatomotor network to amygdala white-matter structural connectivity	C	T	0.177732	0.0488574	0.010673	4.70219e-06	0.166685	5266.9
rs17633406	18	39996499		Left-hemisphere somatomotor network to amygdala white-matter structural connectivity	C	T	0.298394	-0.0429143	0.00870043	8.1212e-07	0.250835	8816.13
rs6062237	20	62557230		Left-hemisphere somatomotor network to amygdala white-matter structural connectivity	C	T	0.313654	-0.045108	0.00858818	1.50179e-07	0.257435	9128.52
rs150261774	1	11927646		Left-hemisphere somatomotor network to accumbens white-matter structural connectivity	T	A	0.444957	0.037541	0.00801238	2.7946e-06	0.295765	11058.5
rs141398519	1	37015862		Left-hemisphere somatomotor network to accumbens white-matter structural connectivity	A	G	0.0222495	0.126815	0.0269192	2.46581e-06	0.0262027	708.507
rs4664115	2	152550710		Left-hemisphere somatomotor network to accumbens white-matter structural connectivity	G	C	0.647358	0.0399258	0.0081585	9.89282e-07	0.285265	10509.2
rs55889191	4	86861314		Left-hemisphere somatomotor network to accumbens white-matter structural connectivity	A	G	0.543447	0.0357966	0.00775928	3.96159e-06	0.315375	12129.5
rs78985891	7	66122556		Left-hemisphere somatomotor network to accumbens white-matter structural connectivity	A	G	0.0598841	-0.0805706	0.0165695	1.15872e-06	0.0691593	1956.33
rs7812365	8	4140422		Left-hemisphere somatomotor network to accumbens white-matter structural connectivity	C	T	0.700723	-0.0414581	0.00853803	1.19964e-06	0.260468	9273.95
rs10093495	8	25655386		Left-hemisphere somatomotor network to accumbens white-matter structural connectivity	T	G	0.395157	0.0400593	0.00798746	5.2959e-07	0.297613	11156.9
rs62524670	8	143232813		Left-hemisphere somatomotor network to accumbens white-matter structural connectivity	C	T	0.119809	-0.0634054	0.0120836	1.54415e-07	0.13004	3935.91
rs28624253	11	1152767		Left-hemisphere somatomotor network to accumbens white-matter structural connectivity	G	A	0.358512	0.0386428	0.00816837	2.23651e-06	0.284576	10473.8
rs76899364	12	63744711		Left-hemisphere somatomotor network to accumbens white-matter structural connectivity	G	A	0.041549	-0.0988866	0.0209095	2.25325e-06	0.0434293	1195.45
rs4622329	12	101928157		Left-hemisphere somatomotor network to accumbens white-matter structural connectivity	A	G	0.349648	0.0438167	0.00819636	8.99829e-08	0.282636	10374.2
rs9316161	13	45797840		Left-hemisphere somatomotor network to accumbens white-matter structural connectivity	C	A	0.385504	-0.0370922	0.00797776	3.32813e-06	0.298337	11195.6
rs34394051	1	6793031		Left-hemisphere dorsal attention network to left-hemisphere dorsal attention network white-matter structural connectivity	G	A	0.159184	0.0471033	0.0103123	4.93208e-06	0.178549	5723.27
rs7604576	2	24824539		Left-hemisphere dorsal attention network to left-hemisphere dorsal attention network white-matter structural connectivity	G	A	0.524431	-0.0402452	0.00756669	1.04496e-07	0.331633	13065
rs72962580	2	179999954		Left-hemisphere dorsal attention network to left-hemisphere dorsal attention network white-matter structural connectivity	C	G	0.0188	0.136155	0.0282712	1.46443e-06	0.0237564	640.753
rs13384038	2	204943630		Left-hemisphere dorsal attention network to left-hemisphere dorsal attention network white-matter structural connectivity	G	T	0.252947	-0.040931	0.00866459	2.31318e-06	0.252914	8913.96
rs146783234	3	45527362		Left-hemisphere dorsal attention network to left-hemisphere dorsal attention network white-matter structural connectivity	T	C	0.0817249	0.0677587	0.0140086	1.31859e-06	0.0967565	2820.61
rs72705328	4	167628622		Left-hemisphere dorsal attention network to left-hemisphere dorsal attention network white-matter structural connectivity	T	C	0.0422356	-0.105574	0.0194717	5.89522e-08	0.0500797	1388.17
rs479447	6	80941449		Left-hemisphere dorsal attention network to left-hemisphere dorsal attention network white-matter structural connectivity	C	G	0.236212	0.0447609	0.00893869	5.51277e-07	0.237641	8207.86
rs2024587	6	161561559		Left-hemisphere dorsal attention network to left-hemisphere dorsal attention network white-matter structural connectivity	C	T	0.346198	-0.036703	0.00797719	4.20485e-06	0.29838	11197.9
rs554310688	7	143765176		Left-hemisphere dorsal attention network to left-hemisphere dorsal attention network white-matter structural connectivity	G	A	0.0603945	0.0770949	0.0166366	3.58558e-06	0.0686026	1939.42
rs149125061	8	91697910		Left-hemisphere dorsal attention network to left-hemisphere dorsal attention network white-matter structural connectivity	A	T	0.0237648	-0.126783	0.0258397	9.27107e-07	0.0284377	770.711
rs141535866	9	19883766		Left-hemisphere dorsal attention network to left-hemisphere dorsal attention network white-matter structural connectivity	C	T	0.0181317	-0.13368	0.029155	4.53639e-06	0.022338	601.62
rs12356236	10	65789017		Left-hemisphere dorsal attention network to left-hemisphere dorsal attention network white-matter structural connectivity	G	C	0.0611117	0.0814167	0.0163681	6.55496e-07	0.0708717	2008.47
rs2861028	2	120145591		Left-hemisphere dorsal attention network to left-hemisphere salience/ventral attention network white-matter structural connectivity	C	T	0.239339	-0.0431049	0.00871214	7.51e-07	0.250161	8784.55
rs7596922	2	204936348		Left-hemisphere dorsal attention network to left-hemisphere salience/ventral attention network white-matter structural connectivity	G	A	0.234613	-0.0433056	0.00873847	7.2056e-07	0.248656	8714.2
rs4833077	4	38644755		Left-hemisphere dorsal attention network to left-hemisphere salience/ventral attention network white-matter structural connectivity	A	T	0.759558	-0.0426568	0.00861952	7.465e-07	0.255566	9039.51
rs2915824	5	151748653		Left-hemisphere dorsal attention network to left-hemisphere salience/ventral attention network white-matter structural connectivity	C	G	0.581854	0.0388485	0.00745807	1.89942e-07	0.341363	13647
rs112952463	6	72764998		Left-hemisphere dorsal attention network to left-hemisphere salience/ventral attention network white-matter structural connectivity	A	G	0.0247998	0.125986	0.0250419	4.87955e-07	0.0302786	822.158
rs2781667	6	131574004		Left-hemisphere dorsal attention network to left-hemisphere salience/ventral attention network white-matter structural connectivity	T	C	0.30857	0.0419613	0.00803311	1.75533e-07	0.29424	10977.7
rs182065835	8	30050838		Left-hemisphere dorsal attention network to left-hemisphere salience/ventral attention network white-matter structural connectivity	A	C	0.0163483	-0.134817	0.0290123	3.36992e-06	0.0225582	607.69
rs76757442	9	84732761		Left-hemisphere dorsal attention network to left-hemisphere salience/ventral attention network white-matter structural connectivity	G	C	0.0182897	-0.127915	0.0278687	4.43435e-06	0.0244476	659.862
rs28377808	10	68530456		Left-hemisphere dorsal attention network to left-hemisphere salience/ventral attention network white-matter structural connectivity	G	C	0.0282828	-0.108046	0.0224299	1.45693e-06	0.0377411	1032.74
rs61860520	10	133013141		Left-hemisphere dorsal attention network to left-hemisphere salience/ventral attention network white-matter structural connectivity	T	C	0.0491224	-0.0811236	0.0174529	3.34935e-06	0.0623354	1750.47
rs10734390	11	27310667		Left-hemisphere dorsal attention network to left-hemisphere salience/ventral attention network white-matter structural connectivity	A	T	0.616162	-0.0414207	0.00757793	4.60384e-08	0.33065	13007.2
rs16931015	12	26575936		Left-hemisphere dorsal attention network to left-hemisphere salience/ventral attention network white-matter structural connectivity	A	C	0.326627	-0.0386124	0.00789991	1.02019e-06	0.304246	11514.3
rs74911566	15	30016712		Left-hemisphere dorsal attention network to left-hemisphere salience/ventral attention network white-matter structural connectivity	C	T	0.105897	0.0581528	0.0123227	2.3681e-06	0.125043	3763.04
rs58092984	18	36665017		Left-hemisphere dorsal attention network to left-hemisphere salience/ventral attention network white-matter structural connectivity	T	C	0.213693	0.0428877	0.00905706	2.18751e-06	0.23147	7930.52
rs11672113	19	54983513		Left-hemisphere dorsal attention network to left-hemisphere salience/ventral attention network white-matter structural connectivity	G	C	0.380226	0.0401109	0.00766766	1.68434e-07	0.322956	12560.1
rs75579162	1	6884036		Left-hemisphere dorsal attention network to left-hemisphere limbic network white-matter structural connectivity	T	G	0.100398	-0.0593778	0.0128807	4.02977e-06	0.114443	3402.84
rs139445575	4	187280108		Left-hemisphere dorsal attention network to left-hemisphere limbic network white-matter structural connectivity	A	G	0.0096233	-0.197384	0.0419255	2.50196e-06	0.0108022	287.539
rs569383260	5	104781941		Left-hemisphere dorsal attention network to left-hemisphere limbic network white-matter structural connectivity	A	T	0.0545429	0.0888894	0.0174553	3.53566e-07	0.0623182	1749.96
rs12514650	5	179633381		Left-hemisphere dorsal attention network to left-hemisphere limbic network white-matter structural connectivity	T	C	0.449591	-0.0363767	0.0078386	3.47216e-06	0.309024	11776
rs41316241	6	32815018		Left-hemisphere dorsal attention network to left-hemisphere limbic network white-matter structural connectivity	A	C	0.0620379	-0.0757477	0.0160843	2.48433e-06	0.0733948	2085.63
rs72951837	6	114820119		Left-hemisphere dorsal attention network to left-hemisphere limbic network white-matter structural connectivity	A	G	0.0555835	0.081307	0.0171462	2.11631e-06	0.0645853	1818.01
rs2908004	7	121329715		Left-hemisphere dorsal attention network to left-hemisphere limbic network white-matter structural connectivity	A	G	0.446075	0.0356729	0.0077525	4.19517e-06	0.315927	12160.5
rs12532804	7	154760633		Left-hemisphere dorsal attention network to left-hemisphere limbic network white-matter structural connectivity	G	T	0.317358	-0.0382143	0.00828947	4.02717e-06	0.276322	10054
rs7815297	8	9718621		Left-hemisphere dorsal attention network to left-hemisphere limbic network white-matter structural connectivity	A	G	0.93569	-0.0777391	0.0158578	9.47436e-07	0.0755064	2150.54
rs113316691	8	28380310		Left-hemisphere dorsal attention network to left-hemisphere limbic network white-matter structural connectivity	C	T	0.038184	-0.0930722	0.020333	4.70771e-06	0.0459269	1267.51
rs35458173	10	82856417		Left-hemisphere dorsal attention network to left-hemisphere limbic network white-matter structural connectivity	T	C	0.010957	-0.180878	0.0385602	2.72139e-06	0.01277	340.596
rs61890486	11	27299488		Left-hemisphere dorsal attention network to left-hemisphere limbic network white-matter structural connectivity	A	G	0.617487	-0.0376691	0.00795796	2.20663e-06	0.299824	11275.3
rs11147235	12	133112121		Left-hemisphere dorsal attention network to left-hemisphere limbic network white-matter structural connectivity	C	T	0.189116	-0.0458838	0.00986149	3.27416e-06	0.195247	6388.36
rs142676139	13	26109026		Left-hemisphere dorsal attention network to left-hemisphere limbic network white-matter structural connectivity	T	C	0.0315444	0.107888	0.0226724	1.94962e-06	0.0369381	1009.92
rs113341041	17	39255568		Left-hemisphere dorsal attention network to left-hemisphere limbic network white-matter structural connectivity	A	G	0.0599147	0.0755743	0.0163517	3.80435e-06	0.071014	2012.81
rs74395334	19	32059719		Left-hemisphere dorsal attention network to left-hemisphere limbic network white-matter structural connectivity	G	A	0.0407298	0.0933797	0.0200395	3.16556e-06	0.047282	1306.77
rs1205215	20	18143876		Left-hemisphere dorsal attention network to left-hemisphere limbic network white-matter structural connectivity	T	C	0.301616	-0.0448077	0.0084695	1.22e-07	0.2647	9478.88
rs145298007	21	24544424		Left-hemisphere dorsal attention network to left-hemisphere limbic network white-matter structural connectivity	C	T	0.0232207	0.121121	0.0261462	3.61385e-06	0.0277749	752.234
rs2857630	22	29704228		Left-hemisphere dorsal attention network to left-hemisphere limbic network white-matter structural connectivity	T	C	0.242774	-0.0418149	0.00903888	3.72598e-06	0.232402	7972.13
rs34394051	1	6793031		Left-hemisphere dorsal attention network to left-hemisphere control network white-matter structural connectivity	G	A	0.159184	0.0464415	0.0100858	4.13133e-06	0.186659	6042.88
rs11121010	1	7733919		Left-hemisphere dorsal attention network to left-hemisphere control network white-matter structural connectivity	A	G	0.489625	-0.0368366	0.00742873	7.0979e-07	0.344065	13811.7
rs2791466	1	86439370		Left-hemisphere dorsal attention network to left-hemisphere control network white-matter structural connectivity	T	C	0.44461	0.0339791	0.00744238	4.98035e-06	0.342804	13734.7
rs6667291	1	181042373		Left-hemisphere dorsal attention network to left-hemisphere control network white-matter structural connectivity	G	A	0.562848	0.0377944	0.00744894	3.89951e-07	0.342201	13697.9
rs2796245	1	207857507		Left-hemisphere dorsal attention network to left-hemisphere control network white-matter structural connectivity	A	G	0.860577	0.0495761	0.0106518	3.2517e-06	0.167349	5292.1
rs76062111	1	228911390		Left-hemisphere dorsal attention network to left-hemisphere control network white-matter structural connectivity	T	C	0.0477187	0.0875068	0.0177813	8.59785e-07	0.0600541	1682.31
rs4849821	2	120098364		Left-hemisphere dorsal attention network to left-hemisphere control network white-matter structural connectivity	T	C	0.744428	0.0446288	0.00842077	1.15902e-07	0.267773	9629.14
rs12999154	2	224959704		Left-hemisphere dorsal attention network to left-hemisphere control network white-matter structural connectivity	T	C	0.366168	0.0362566	0.00764593	2.1167e-06	0.324795	12666
rs147414313	5	118596098		Left-hemisphere dorsal attention network to left-hemisphere control network white-matter structural connectivity	G	A	0.0123318	-0.161414	0.0352013	4.52971e-06	0.0153233	409.757
rs11961611	6	44092259		Left-hemisphere dorsal attention network to left-hemisphere control network white-matter structural connectivity	C	A	0.0171143	-0.145188	0.0285689	3.73439e-07	0.0232639	627.152
rs479447	6	80941449		Left-hemisphere dorsal attention network to left-hemisphere control network white-matter structural connectivity	C	G	0.236212	0.0420142	0.00874015	1.5319e-06	0.24856	8709.74
rs117352317	8	18173096		Left-hemisphere dorsal attention network to left-hemisphere control network white-matter structural connectivity	G	A	0.0186805	-0.127735	0.0272183	2.69246e-06	0.0256299	692.614
rs7026688	9	123213118		Left-hemisphere dorsal attention network to left-hemisphere control network white-matter structural connectivity	A	G	0.133701	-0.0497967	0.010763	3.71595e-06	0.163909	5161.99
rs141816584	10	48936862		Left-hemisphere dorsal attention network to left-hemisphere control network white-matter structural connectivity	C	G	0.0151501	-0.151262	0.0314902	1.55959e-06	0.0191478	514.023
rs143613430	12	58782390		Left-hemisphere dorsal attention network to left-hemisphere control network white-matter structural connectivity	G	C	0.0201882	-0.123865	0.0263716	2.64101e-06	0.0273021	739.071
rs1626703	12	123226288		Left-hemisphere dorsal attention network to left-hemisphere control network white-matter structural connectivity	C	A	0.744341	0.042849	0.00843886	3.8227e-07	0.266626	9572.91
[truncated: 3,162 more rows]

## Sheet: Table S3
Table S3. The instrumental variables for inflammatory cytokines used in MR analyses.
[truncated: 451 more rows]

[truncated: 10 more sheets: Table S4, Table S5, Table S6, Table S7, Table S8, Table S9, Table S10, Table S11, Table S12, Table S13]
